# Supplementary material for: Screening of gastric cancer diagnostic biomarkers in the homologous recombination signaling pathway and assessment of their clinical and radiomic correlations
Source: Cancer Med. 2024 Aug 29;13(16):e70153. doi: 10.1002/cam4.70153 (PMC11358765; doi:10.1002/cam4.70153)
Supplement: Supplementary file 2 — Data S2. [file CAM4-13-e70153-s001.xlsx]

## Sheet: Sheet1
	Supplementary table S3. Radiomics features extracted from CT images
	fileName	diagnostics_Versions_PyRadiomics	diagnostics_Versions_Numpy	diagnostics_Versions_SimpleITK	diagnostics_Versions_PyWavelet	diagnostics_Versions_Python	diagnostics_Configuration_Settings	diagnostics_Configuration_EnabledImageTypes	diagnostics_Image-original_Hash	diagnostics_Image-original_Dimensionality	diagnostics_Image-original_Spacing	diagnostics_Image-original_Size	diagnostics_Image-original_Mean	diagnostics_Image-original_Minimum	diagnostics_Image-original_Maximum	diagnostics_Mask-original_Hash	diagnostics_Mask-original_Spacing	diagnostics_Mask-original_Size	diagnostics_Mask-original_BoundingBox	diagnostics_Mask-original_VoxelNum	diagnostics_Mask-original_VolumeNum	diagnostics_Mask-original_CenterOfMassIndex	diagnostics_Mask-original_CenterOfMass	diagnostics_Image-interpolated_Spacing	diagnostics_Image-interpolated_Size	diagnostics_Image-interpolated_Mean	diagnostics_Image-interpolated_Minimum	diagnostics_Image-interpolated_Maximum	diagnostics_Mask-interpolated_Spacing	diagnostics_Mask-interpolated_Size	diagnostics_Mask-interpolated_BoundingBox	diagnostics_Mask-interpolated_VoxelNum	diagnostics_Mask-interpolated_VolumeNum	diagnostics_Mask-interpolated_CenterOfMassIndex	diagnostics_Mask-interpolated_CenterOfMass	diagnostics_Mask-interpolated_Mean	diagnostics_Mask-interpolated_Minimum	diagnostics_Mask-interpolated_Maximum	original_shape_Elongation	original_shape_Flatness	original_shape_LeastAxisLength	original_shape_MajorAxisLength	original_shape_Maximum2DDiameterColumn	original_shape_Maximum2DDiameterRow	original_shape_Maximum2DDiameterSlice	original_shape_Maximum3DDiameter	original_shape_MeshVolume	original_shape_MinorAxisLength	original_shape_Sphericity
1	2117816v.nrrd	v3.0	1.18.2	1.2.4	1.0.0	3.7.3	{'minimumROIDimensions': 2, 'minimumROISize': None, 'normalize': False, 'normalizeScale': 1, 'removeOutliers': None, 'resampledPixelSpacing': [3.0, 3.0, 3.0], 'interpolator': 3, 'preCrop': False, 'padDistance': 5, 'distances': [1], 'force2D': False, 'force2Ddimension': 0, 'resegmentRange': None, 'label': 1, 'additionalInfo': True, 'binWidth': 25.0}	{'Original': {}, 'Wavelet': {}}	dd79cf24354ab9c467c1b65e56af59f5a7502415	3D	(0.8459999999999999, 0.8459999999999999, 2.0)	(512, 512, 229)	-975.478	-2048	1704	a97cba27f6647208494053d40bc2dd510a8d5c4e	(0.8459999999999999, 0.8459999999999999, 2.0)	(512, 512, 229)	(284, 190, 166, 37, 81, 19)	9455	1	(304.6273929138022, 232.25446853516658, 174.31443680592278)	(41.341374405076635, -19.886119619249115, 1685.1288736118456)	(3.0, 3.0, 3.0)	(23, 35, 24)	-50.2408	-1062	1014	(3.0, 3.0, 3.0)	(23, 35, 24)	(6, 6, 6, 11, 22, 12)	499	1	(11.547094188376754, 17.1563126252505, 11.082164328657315)	(41.344882565130256, -19.827462124248505, 1685.246492985972)	35.0762	-30	72	0.648625	0.316278	16.7368	52.9179	39.11521443121589	65.52098900352466	51.78802950489621	70.03570517957252	12888.0	34.3239	0.5329212685992228
2	2130529v.nrrd	v3.0	1.18.2	1.2.4	1.0.0	3.7.3	{'minimumROIDimensions': 2, 'minimumROISize': None, 'normalize': False, 'normalizeScale': 1, 'removeOutliers': None, 'resampledPixelSpacing': [3.0, 3.0, 3.0], 'interpolator': 3, 'preCrop': False, 'padDistance': 5, 'distances': [1], 'force2D': False, 'force2Ddimension': 0, 'resegmentRange': None, 'label': 1, 'additionalInfo': True, 'binWidth': 25.0}	{'Original': {}, 'Wavelet': {}}	15ead4568efb04749ec8423a1fa53a09a582fbde	3D	(0.68359375, 0.68359375, 2.0)	(512, 512, 220)	-582.482	-1024	1764	26c85cc40b068062af82ddfa912f61c129559b4b	(0.68359375, 0.68359375, 2.0)	(512, 512, 220)	(133, 168, 149, 101, 97, 28)	65803	1	(181.38932875400818, 218.3716243940246, 163.5080467455891)	(-31.66159167206473, -156.88072551189725, 901.316093491178)	(3.0, 3.0, 3.0)	(35, 34, 30)	-43.5487	-1044	921	(3.0, 3.0, 3.0)	(35, 34, 30)	(5, 5, 5, 23, 22, 19)	2287	1	(15.784871010056843, 16.46042850896371, 14.743331875819852)	(-32.145386969829474, -156.61871447310887, 901.0299956274594)	107.295	-202	209	0.82916	0.644903	41.4127	64.2155	69.26037828369117	68.41052550594829	72.56031973468694	77.42092740338364	61068.375	53.2449	0.5280328921741855
3	2354021v.nrrd	v3.0	1.18.2	1.2.4	1.0.0	3.7.3	{'minimumROIDimensions': 2, 'minimumROISize': None, 'normalize': False, 'normalizeScale': 1, 'removeOutliers': None, 'resampledPixelSpacing': [3.0, 3.0, 3.0], 'interpolator': 3, 'preCrop': False, 'padDistance': 5, 'distances': [1], 'force2D': False, 'force2Ddimension': 0, 'resegmentRange': None, 'label': 1, 'additionalInfo': True, 'binWidth': 25.0}	{'Original': {}, 'Wavelet': {}}	59e30775f4b71f24207dfdba49b3b7ade42ac4ad	3D	(0.87890625, 0.87890625, 2.0)	(512, 512, 262)	-722.037	-1024	1720	1845957a209813b35bb13cf09557ac34b6e76b7e	(0.87890625, 0.87890625, 2.0)	(512, 512, 262)	(166, 173, 188, 97, 86, 34)	73280	1	(206.65556768558952, 214.52989901746724, 206.20805131004366)	(-38.92967683883731, -164.5088778166792, -251.58389737991268)	(3.0, 3.0, 3.0)	(40, 37, 34)	26.5563	-1053	339	(3.0, 3.0, 3.0)	(40, 37, 34)	(6, 6, 5, 26, 24, 23)	4231	1	(17.19262585677145, 17.47222878752068, 17.306074214133776)	(-38.922122429685594, -164.58331363743795, -251.58177735759867)	63.9466	-68	154	0.905749	0.816819	55.269	67.6638	81.93900170248598	79.25906888173743	82.54089895318563	87.05170877128145	113823.0	61.2864	0.5292340856070255
4	2883877v.nrrd	v3.0	1.18.2	1.2.4	1.0.0	3.7.3	{'minimumROIDimensions': 2, 'minimumROISize': None, 'normalize': False, 'normalizeScale': 1, 'removeOutliers': None, 'resampledPixelSpacing': [3.0, 3.0, 3.0], 'interpolator': 3, 'preCrop': False, 'padDistance': 5, 'distances': [1], 'force2D': False, 'force2Ddimension': 0, 'resegmentRange': None, 'label': 1, 'additionalInfo': True, 'binWidth': 25.0}	{'Original': {}, 'Wavelet': {}}	b459d990ec63bcf27e2744d85b978cba706e9e27	3D	(0.84375, 0.84375, 2.0)	(512, 512, 235)	-647.363	-1024	1680	e8956455c1a2499d2a6c40c2f4360f82ea820db9	(0.84375, 0.84375, 2.0)	(512, 512, 235)	(154, 166, 162, 63, 46, 15)	11597	1	(187.35302233336208, 188.69224799517116, 169.20919203242218)	(-50.499012406225745, -206.3690407540743, 897.4183840648443)	(3.0, 3.0, 3.0)	(29, 25, 22)	-3.19135	-1041	185	(3.0, 3.0, 3.0)	(29, 25, 22)	(5, 7, 6, 18, 12, 10)	604	1	(14.344370860927153, 11.774834437086092, 10.652317880794701)	(-50.466887417218544, -206.17549668874167, 897.4569536423841)	81.346	-125	160	0.624186	0.527211	23.952	45.4315	51.78802950489621	40.24922359499622	50.28916384272063	58.63446085707619	15914.25	28.3577	0.61780317502198
5	3032368v.nrrd	v3.0	1.18.2	1.2.4	1.0.0	3.7.3	{'minimumROIDimensions': 2, 'minimumROISize': None, 'normalize': False, 'normalizeScale': 1, 'removeOutliers': None, 'resampledPixelSpacing': [3.0, 3.0, 3.0], 'interpolator': 3, 'preCrop': False, 'padDistance': 5, 'distances': [1], 'force2D': False, 'force2Ddimension': 0, 'resegmentRange': None, 'label': 1, 'additionalInfo': True, 'binWidth': 25.0}	{'Original': {}, 'Wavelet': {}}	00940e71cc4ae92c5939ba55f3097d288c8e66ad	3D	(0.84375, 0.84375, 2.0)	(512, 512, 232)	-624.81	-1024	1715	dfb8e76647e48a28e7079e27f3289c543bc25fa2	(0.84375, 0.84375, 2.0)	(512, 512, 232)	(178, 114, 169, 110, 105, 23)	56291	1	(228.76882627773534, 161.8803183457391, 181.51095201719636)	(-15.554427828160811, -200.99160639578267, 1548.0219040343927)	(3.0, 3.0, 3.0)	(43, 42, 27)	-0.673824	-1041	211	(3.0, 3.0, 3.0)	(43, 42, 27)	(6, 6, 6, 31, 30, 15)	2983	1	(20.031511900771036, 19.174321153201475, 13.940663761314113)	(-15.40546429768689, -200.97703654039563, 1548.3219912839422)	61.1582	-1010	142	0.815823	0.49553	39.9956	80.7128	84.8528137423857	82.54089895318563	96.74709297958259	101.51354589413178	79652.25	65.8474	0.42935057148984207
6	3065512v.nrrd	v3.0	1.18.2	1.2.4	1.0.0	3.7.3	{'minimumROIDimensions': 2, 'minimumROISize': None, 'normalize': False, 'normalizeScale': 1, 'removeOutliers': None, 'resampledPixelSpacing': [3.0, 3.0, 3.0], 'interpolator': 3, 'preCrop': False, 'padDistance': 5, 'distances': [1], 'force2D': False, 'force2Ddimension': 0, 'resegmentRange': None, 'label': 1, 'additionalInfo': True, 'binWidth': 25.0}	{'Original': {}, 'Wavelet': {}}	1e39bedf0bdfe4aed48a3b20a08c54740c71fbde	3D	(0.71875, 0.71875, 2.0)	(512, 512, 216)	-698.369	-1024	1754	8e476429e2991aa179219608d31b5ec7b3150e2a	(0.71875, 0.71875, 2.0)	(512, 512, 216)	(176, 189, 104, 78, 66, 41)	46817	1	(204.06811628254692, 222.12843625178888, 124.29465792340389)	(-33.966666421919456, -143.48581144402675, 1460.0893158468077)	(3.0, 3.0, 3.0)	(30, 27, 39)	-121.657	-1039	1623	(3.0, 3.0, 3.0)	(30, 27, 39)	(5, 5, 5, 19, 16, 28)	1792	1	(11.54296875, 12.76953125, 18.807477678571427)	(-33.87109375000006, -143.69140625, 1460.4224330357142)	69.6484	-242	171	0.569559	0.428941	33.9509	79.1506	86.58521813797087	86.58521813797087	61.773780845922005	87.41281370600079	47568.375	45.0809	0.4763085551189301
7	3069388v.nrrd	v3.0	1.18.2	1.2.4	1.0.0	3.7.3	{'minimumROIDimensions': 2, 'minimumROISize': None, 'normalize': False, 'normalizeScale': 1, 'removeOutliers': None, 'resampledPixelSpacing': [3.0, 3.0, 3.0], 'interpolator': 3, 'preCrop': False, 'padDistance': 5, 'distances': [1], 'force2D': False, 'force2Ddimension': 0, 'resegmentRange': None, 'label': 1, 'additionalInfo': True, 'binWidth': 25.0}	{'Original': {}, 'Wavelet': {}}	fdb5d94da080d036ba35dcbc60c8248a5bfa9374	3D	(0.84375, 0.84375, 2.0)	(512, 512, 246)	-717.317	-1024	1749	d598de90f6d94377346dc54a789445b3fd934fd0	(0.84375, 0.84375, 2.0)	(512, 512, 246)	(257, 150, 186, 82, 58, 20)	24650	1	(295.8846653144016, 177.5116835699797, 195.5326977687627)	(46.074561359026376, -184.80264198782956, 1438.2653955375254)	(3.0, 3.0, 3.0)	(35, 28, 25)	-37.7724	-1049	553	(3.0, 3.0, 3.0)	(35, 28, 25)	(6, 5, 6, 22, 16, 13)	1258	1	(15.963434022257552, 12.542925278219396, 11.986486486486486)	(46.390302066772655, -184.87122416534174, 1437.6594594594594)	99.2194	-391	182	0.84767	0.631286	36.4466	57.7339	64.13267497929586	54.08326913195984	61.18823416311342	69.0	33324.75	48.9393	0.5048512285568931
8	3073281v.nrrd	v3.0	1.18.2	1.2.4	1.0.0	3.7.3	{'minimumROIDimensions': 2, 'minimumROISize': None, 'normalize': False, 'normalizeScale': 1, 'removeOutliers': None, 'resampledPixelSpacing': [3.0, 3.0, 3.0], 'interpolator': 3, 'preCrop': False, 'padDistance': 5, 'distances': [1], 'force2D': False, 'force2Ddimension': 0, 'resegmentRange': None, 'label': 1, 'additionalInfo': True, 'binWidth': 25.0}	{'Original': {}, 'Wavelet': {}}	84088edb945cd5a927824ba9c6cab5f62a3a6619	3D	(0.84375, 0.84375, 2.0)	(512, 512, 206)	-760.162	-1024	1729	2529d77aee37fcb38d5691c5a1f2d0078da746c5	(0.84375, 0.84375, 2.0)	(512, 512, 206)	(185, 215, 95, 82, 43, 42)	35890	1	(220.67592644190583, 233.79846753970466, 117.1442741710783)	(-23.382812064642025, -168.31066801337414, 1491.6885483421568)	(3.0, 3.0, 3.0)	(35, 24, 39)	-78.1294	-1043	831	(3.0, 3.0, 3.0)	(35, 24, 39)	(6, 6, 5, 23, 12, 28)	1925	1	(15.954285714285714, 10.366233766233766, 19.812987012987012)	(-22.637142857142948, -168.40129870129869, 1491.338961038961)	100.038	-148	173	0.764577	0.342164	27.0021	78.9155	88.23264701911646	85.32877591996736	71.30918594402827	89.6493167849036	50996.25	60.337	0.4005486658513935
9	3074389v.nrrd	v3.0	1.18.2	1.2.4	1.0.0	3.7.3	{'minimumROIDimensions': 2, 'minimumROISize': None, 'normalize': False, 'normalizeScale': 1, 'removeOutliers': None, 'resampledPixelSpacing': [3.0, 3.0, 3.0], 'interpolator': 3, 'preCrop': False, 'padDistance': 5, 'distances': [1], 'force2D': False, 'force2Ddimension': 0, 'resegmentRange': None, 'label': 1, 'additionalInfo': True, 'binWidth': 25.0}	{'Original': {}, 'Wavelet': {}}	0d6023ae197730232d948cf0c8342653cc68f666	3D	(0.84375, 0.84375, 2.0)	(512, 512, 220)	-666.057	-1024	1669	26442f39313fd15fc74d696b041c23bdaea8bcfb	(0.84375, 0.84375, 2.0)	(512, 512, 220)	(236, 147, 166, 70, 80, 28)	22249	1	(277.8316328823767, 184.27799002202346, 181.4498629151872)	(21.842315244505357, -182.5935709189177, 1628.6997258303743)	(3.0, 3.0, 3.0)	(31, 34, 30)	-66.0905	-1036	195	(3.0, 3.0, 3.0)	(31, 34, 30)	(6, 6, 6, 19, 22, 18)	1145	1	(16.94410480349345, 15.589519650655022, 15.677729257641921)	(22.33231441048035, -182.23144104803492, 1628.3331877729256)	63.462	-33	150	0.957388	0.424753	26.8893	63.3058	60.0	70.03570517957252	66.61080993352356	73.54590403278758	30234.375	60.6082	0.4632186243053708
10	3074873v.nrrd	v3.0	1.18.2	1.2.4	1.0.0	3.7.3	{'minimumROIDimensions': 2, 'minimumROISize': None, 'normalize': False, 'normalizeScale': 1, 'removeOutliers': None, 'resampledPixelSpacing': [3.0, 3.0, 3.0], 'interpolator': 3, 'preCrop': False, 'padDistance': 5, 'distances': [1], 'force2D': False, 'force2Ddimension': 0, 'resegmentRange': None, 'label': 1, 'additionalInfo': True, 'binWidth': 25.0}	{'Original': {}, 'Wavelet': {}}	f63a99020f63e9a4ee2fb91d67e4102182606a76	3D	(0.740234375, 0.740234375, 2.0)	(512, 512, 309)	-727.011	-1024	3071	952d523de985cedca197f340cbf0f1a2aa89b91f	(0.740234375, 0.740234375, 2.0)	(512, 512, 309)	(304, 215, 123, 54, 56, 16)	9205	1	(327.9043997827268, 244.57914177077674, 131.1256925583922)	(67.5962256204169, -158.0839946657728, 1479.1513851167845)	(3.0, 3.0, 3.0)	(26, 26, 23)	-192.713	-1045	636	(3.0, 3.0, 3.0)	(26, 26, 23)	(7, 6, 6, 12, 14, 11)	382	1	(11.36910994764398, 12.947643979057592, 11.63089005235602)	(67.10732984293196, -158.15706806282734, 1480.2926701570682)	70.322	-339	161	0.888715	0.582945	22.4821	38.5665	41.677331968349414	42.95346318982906	43.266615305567875	46.57252408878007	9826.875	34.2746	0.5497749335332525
11	3075402v.nrrd	v3.0	1.18.2	1.2.4	1.0.0	3.7.3	{'minimumROIDimensions': 2, 'minimumROISize': None, 'normalize': False, 'normalizeScale': 1, 'removeOutliers': None, 'resampledPixelSpacing': [3.0, 3.0, 3.0], 'interpolator': 3, 'preCrop': False, 'padDistance': 5, 'distances': [1], 'force2D': False, 'force2Ddimension': 0, 'resegmentRange': None, 'label': 1, 'additionalInfo': True, 'binWidth': 25.0}	{'Original': {}, 'Wavelet': {}}	2c45d59b33e51bf2c44a9f5fbabee0bc5a95d0b5	3D	(0.827, 0.827, 0.7999999999999999)	(512, 512, 601)	-914.218	-5512	13321	1231506c4ce45dbd3bc459407d4349ff8e828348	(0.827, 0.827, 0.7999999999999999)	(512, 512, 601)	(163, 181, 380, 55, 77, 36)	45094	1	(186.99882467734068, 212.60469242027764, 397.74526544551384)	(-35.36767199183927, -35.67601936843036, 1416.196212356411)	(3.0, 3.0, 3.0)	(27, 33, 21)	23.2367	-996	1009	(3.0, 3.0, 3.0)	(27, 33, 21)	(6, 6, 5, 15, 19, 10)	939	1	(12.1629392971246, 14.177848775292865, 9.729499467518638)	(-35.440382108626224, -35.880053674121406, 1416.288498402556)	72.3046	-200	146	0.737903	0.570337	28.3354	49.6818	45.89117562233506	58.9406481131655	55.072679252057455	63.0	24883.875	36.6603	0.5302749738478864
12	3080484v.nrrd	v3.0	1.18.2	1.2.4	1.0.0	3.7.3	{'minimumROIDimensions': 2, 'minimumROISize': None, 'normalize': False, 'normalizeScale': 1, 'removeOutliers': None, 'resampledPixelSpacing': [3.0, 3.0, 3.0], 'interpolator': 3, 'preCrop': False, 'padDistance': 5, 'distances': [1], 'force2D': False, 'force2Ddimension': 0, 'resegmentRange': None, 'label': 1, 'additionalInfo': True, 'binWidth': 25.0}	{'Original': {}, 'Wavelet': {}}	fbe3af5874f410dccb120a03d6c59c2cadac909c	3D	(0.801, 0.801, 2.0)	(512, 512, 249)	-860.715	-2048	1620	32f8493ff825d48ea66991370793c6b3d1ab564f	(0.801, 0.801, 2.0)	(512, 512, 249)	(263, 164, 169, 69, 55, 14)	13154	1	(299.61076478637676, 188.63615630226548, 174.8346510567128)	(50.93572259388779, -53.57993880188536, 1575.6693021134256)	(3.0, 3.0, 3.0)	(30, 27, 21)	-44.4458	-1029	188	(3.0, 3.0, 3.0)	(30, 27, 21)	(5, 6, 6, 19, 14, 9)	629	1	(14.67885532591415, 11.993640699523052, 9.344992050874405)	(51.083565977742445, -53.597077901430865, 1575.5349761526231)	95.2083	-10	150	0.770622	0.458089	22.0987	48.241	54.3323108288245	44.598206241955516	56.92099788303083	59.2452529743945	16544.25	37.1756	0.550668745062095
13	3083319v.nrrd	v3.0	1.18.2	1.2.4	1.0.0	3.7.3	{'minimumROIDimensions': 2, 'minimumROISize': None, 'normalize': False, 'normalizeScale': 1, 'removeOutliers': None, 'resampledPixelSpacing': [3.0, 3.0, 3.0], 'interpolator': 3, 'preCrop': False, 'padDistance': 5, 'distances': [1], 'force2D': False, 'force2Ddimension': 0, 'resegmentRange': None, 'label': 1, 'additionalInfo': True, 'binWidth': 25.0}	{'Original': {}, 'Wavelet': {}}	14d1400e612519ac76bc7471830d1cf5ae7a8b79	3D	(0.84375, 0.84375, 2.0)	(512, 512, 195)	-716.982	-1024	1614	5fab463f22fa51ef1e74fbd58876fb9fab8bf478	(0.84375, 0.84375, 2.0)	(512, 512, 195)	(196, 152, 124, 78, 69, 19)	27067	1	(229.080023645029, 189.3481361066982, 133.33897365795988)	(-17.29185504950678, -198.8156351599734, 1531.1779473159195)	(3.0, 3.0, 3.0)	(34, 32, 24)	-11.8219	-1047	633	(3.0, 3.0, 3.0)	(34, 32, 24)	(6, 6, 6, 21, 19, 12)	1418	1	(15.101551480959097, 15.978138222849083, 11.715796897038082)	(-17.195345557122707, -198.56558533145275, 1531.147390691114)	92.2165	-313	166	0.734985	0.476727	29.9452	62.8141	65.52098900352466	59.16924876994806	66.61080993352356	72.18725649309579	37648.125	46.1674	0.5104513496340074
14	3083692v.nrrd	v3.0	1.18.2	1.2.4	1.0.0	3.7.3	{'minimumROIDimensions': 2, 'minimumROISize': None, 'normalize': False, 'normalizeScale': 1, 'removeOutliers': None, 'resampledPixelSpacing': [3.0, 3.0, 3.0], 'interpolator': 3, 'preCrop': False, 'padDistance': 5, 'distances': [1], 'force2D': False, 'force2Ddimension': 0, 'resegmentRange': None, 'label': 1, 'additionalInfo': True, 'binWidth': 25.0}	{'Original': {}, 'Wavelet': {}}	5da22dfec1482f76144f8e64b4be95cdd184abb5	3D	(0.84375, 0.84375, 2.0)	(512, 512, 228)	-711.926	-1024	1719	c412a53d42673dcc898e58c9caa8204a3a371ab9	(0.84375, 0.84375, 2.0)	(512, 512, 228)	(250, 166, 167, 44, 47, 11)	6799	1	(272.26489189586704, 188.79364612443007, 171.57567289307252)	(19.14537753713782, -196.28348608251213, 1488.1513457861452)	(3.0, 3.0, 3.0)	(24, 25, 19)	-17.078	-1034	188	(3.0, 3.0, 3.0)	(24, 25, 19)	(6, 6, 5, 12, 13, 8)	398	1	(11.309045226130653, 11.623115577889447, 8.206030150753769)	(19.427135678391963, -196.63065326633165, 1488.1180904522614)	83.6508	-234	153	0.775174	0.611263	22.7471	37.2133	36.124783736376884	37.94733192202055	42.638011210655684	44.395945760846224	10393.875	28.8468	0.5566554381870764
15	3119387v.nrrd	v3.0	1.18.2	1.2.4	1.0.0	3.7.3	{'minimumROIDimensions': 2, 'minimumROISize': None, 'normalize': False, 'normalizeScale': 1, 'removeOutliers': None, 'resampledPixelSpacing': [3.0, 3.0, 3.0], 'interpolator': 3, 'preCrop': False, 'padDistance': 5, 'distances': [1], 'force2D': False, 'force2Ddimension': 0, 'resegmentRange': None, 'label': 1, 'additionalInfo': True, 'binWidth': 25.0}	{'Original': {}, 'Wavelet': {}}	14e34a0177d6ef9b45313f45e4cfa30743e8e686	3D	(0.84375, 0.84375, 2.0)	(512, 512, 249)	-658.356	-1024	1643	c7703babc2b37991a29304e66e36c44710536b45	(0.84375, 0.84375, 2.0)	(512, 512, 249)	(230, 148, 160, 65, 79, 26)	19280	1	(263.6460062240664, 193.15840248962655, 173.06685684647303)	(15.873192751556047, -202.60072289937753, 814.0337136929461)	(3.0, 3.0, 3.0)	(30, 34, 29)	-14.8692	-1052	209	(3.0, 3.0, 3.0)	(30, 34, 29)	(6, 6, 6, 17, 22, 17)	963	1	(14.730010384215992, 17.866043613707166, 14.32191069574247)	(15.690031152647975, -202.90186915887844, 814.3657320872275)	48.1329	-77	129	0.941831	0.427271	26.3087	61.5737	64.20280367709809	57.62811813689564	61.84658438426491	73.3007503372237	25331.625	57.992	0.4949588568305151
16	3133416v.nrrd	v3.0	1.18.2	1.2.4	1.0.0	3.7.3	{'minimumROIDimensions': 2, 'minimumROISize': None, 'normalize': False, 'normalizeScale': 1, 'removeOutliers': None, 'resampledPixelSpacing': [3.0, 3.0, 3.0], 'interpolator': 3, 'preCrop': False, 'padDistance': 5, 'distances': [1], 'force2D': False, 'force2Ddimension': 0, 'resegmentRange': None, 'label': 1, 'additionalInfo': True, 'binWidth': 25.0}	{'Original': {}, 'Wavelet': {}}	fa102da8be89677f9225805a1c9a7fa30bb34f53	3D	(0.8239999999999997, 0.8239999999999997, 2.0)	(512, 512, 253)	-839.33	-2048	1623	3d6ce36f382986bc50120bbf2616e0e94942899b	(0.8239999999999997, 0.8239999999999997, 2.0)	(512, 512, 253)	(299, 231, 203, 53, 46, 15)	10071	1	(325.88352695859396, 253.97597060867838, 209.8035944791977)	(47.26032621388137, -1.2493002184490365, 1585.1071889583955)	(3.0, 3.0, 3.0)	(27, 24, 21)	-21.1659	-887	160	(3.0, 3.0, 3.0)	(27, 24, 21)	(6, 5, 5, 14, 12, 10)	516	1	(13.077519379844961, 11.401162790697674, 9.453488372093023)	(47.05285813953495, -1.2340116279069235, 1584.360465116279)	59.3585	-72	121	0.733872	0.4462	19.3358	43.3343	39.0	34.9857113690718	43.266615305567875	52.1344415909483	13559.625	31.8018	0.6207495899070751
17	3135735v.nrrd	v3.0	1.18.2	1.2.4	1.0.0	3.7.3	{'minimumROIDimensions': 2, 'minimumROISize': None, 'normalize': False, 'normalizeScale': 1, 'removeOutliers': None, 'resampledPixelSpacing': [3.0, 3.0, 3.0], 'interpolator': 3, 'preCrop': False, 'padDistance': 5, 'distances': [1], 'force2D': False, 'force2Ddimension': 0, 'resegmentRange': None, 'label': 1, 'additionalInfo': True, 'binWidth': 25.0}	{'Original': {}, 'Wavelet': {}}	d94fca05cedccf46dc431d93791567a67d9c6bcc	3D	(0.734375, 0.734375, 1.0)	(512, 512, 246)	-613.858	-1024	2896	1e7833eb7cef2f8098638db7b3effd43ecd7e17d	(0.734375, 0.734375, 1.0)	(512, 512, 246)	(264, 144, 121, 108, 137, 76)	268878	1	(321.4492409196736, 206.2851590684251, 159.93732473463803)	(76.43147380038533, -186.64214880912533, 690.137324734638)	(3.0, 3.0, 3.0)	(38, 45, 37)	-76.964	-1029	871	(3.0, 3.0, 3.0)	(38, 45, 37)	(6, 5, 5, 26, 33, 26)	5413	1	(19.29706262700905, 20.000184740439682, 17.774986144467025)	(76.39118788102715, -186.99944577868095, 689.5249584334011)	46.259	-1022	140	0.631618	0.552936	55.2082	99.8457	79.42921376924235	106.15083607772479	92.02716990106781	113.60457737256893	144913.5	63.0643	0.4922385119741937
18	3137105v.nrrd	v3.0	1.18.2	1.2.4	1.0.0	3.7.3	{'minimumROIDimensions': 2, 'minimumROISize': None, 'normalize': False, 'normalizeScale': 1, 'removeOutliers': None, 'resampledPixelSpacing': [3.0, 3.0, 3.0], 'interpolator': 3, 'preCrop': False, 'padDistance': 5, 'distances': [1], 'force2D': False, 'force2Ddimension': 0, 'resegmentRange': None, 'label': 1, 'additionalInfo': True, 'binWidth': 25.0}	{'Original': {}, 'Wavelet': {}}	06b6d2516e5d150db7bc028fd7c97acbd0ce7423	3D	(0.84375, 0.84375, 2.0)	(512, 512, 220)	-712.413	-1024	1691	f727094da3fc6adbbcc1f7e2bf48ce7c712b8574	(0.84375, 0.84375, 2.0)	(512, 512, 220)	(190, 181, 155, 43, 50, 18)	13487	1	(210.07955809297843, 207.68228664640023, 164.52272558760288)	(-31.32349785904944, -181.34619564209976, 714.0454511752057)	(3.0, 3.0, 3.0)	(24, 26, 23)	-17.9539	-1050	228	(3.0, 3.0, 3.0)	(24, 26, 23)	(5, 6, 5, 13, 14, 12)	714	1	(10.677871148459383, 13.081232492997199, 11.435574229691877)	(-31.46638655462185, -181.25630252100837, 713.8067226890756)	65.056	-74	132	0.838189	0.784958	29.6293	37.7463	42.638011210655684	41.677331968349414	39.45883931389772	48.093658625644196	19050.75	31.6386	0.6510883797209656
19	3137523v.nrrd	v3.0	1.18.2	1.2.4	1.0.0	3.7.3	{'minimumROIDimensions': 2, 'minimumROISize': None, 'normalize': False, 'normalizeScale': 1, 'removeOutliers': None, 'resampledPixelSpacing': [3.0, 3.0, 3.0], 'interpolator': 3, 'preCrop': False, 'padDistance': 5, 'distances': [1], 'force2D': False, 'force2Ddimension': 0, 'resegmentRange': None, 'label': 1, 'additionalInfo': True, 'binWidth': 25.0}	{'Original': {}, 'Wavelet': {}}	50473abb999bfc457b25a8398cdc566ea48574bf	3D	(0.881, 0.881, 2.0)	(512, 512, 253)	-880.78	-3821	16998	94e844947bab809910f061d6de39af335f0efc88	(0.881, 0.881, 2.0)	(512, 512, 253)	(271, 193, 192, 45, 52, 13)	9276	1	(294.1774471755067, 213.6920008624407, 197.94782233721432)	(1.7985309616213954, -36.882647240189726, 1585.3956446744282)	(3.0, 3.0, 3.0)	(25, 27, 21)	16.4388	-839	159	(3.0, 3.0, 3.0)	(25, 27, 21)	(6, 6, 6, 13, 14, 9)	553	1	(11.920433996383364, 11.106690777576853, 9.905967450271248)	(1.4490019891500694, -37.76572766726942, 1585.7179023508133)	65.9602	-34	137	0.805291	0.656209	26.432	40.2798	42.95346318982906	42.95346318982906	46.95742752749558	48.093658625644196	14375.25	32.437	0.5676894953592453
20	3172344v.nrrd	v3.0	1.18.2	1.2.4	1.0.0	3.7.3	{'minimumROIDimensions': 2, 'minimumROISize': None, 'normalize': False, 'normalizeScale': 1, 'removeOutliers': None, 'resampledPixelSpacing': [3.0, 3.0, 3.0], 'interpolator': 3, 'preCrop': False, 'padDistance': 5, 'distances': [1], 'force2D': False, 'force2Ddimension': 0, 'resegmentRange': None, 'label': 1, 'additionalInfo': True, 'binWidth': 25.0}	{'Original': {}, 'Wavelet': {}}	4fefd49fbab50b0fe2b36bc8b7d24f84a0dc002f	3D	(0.748046875, 0.748046875, 2.0)	(512, 512, 217)	-636.615	-1024	3071	d08a5ac888bbbb9492838bcbeeccec3ec26841c9	(0.748046875, 0.748046875, 2.0)	(512, 512, 217)	(228, 150, 160, 151, 146, 25)	75037	1	(308.09302077641695, 193.45334968082412, 171.68346282500633)	(22.11602140110878, 122.11217368702273, 1377.2069256500126)	(3.0, 3.0, 3.0)	(50, 48, 28)	5.32503	-1026	929	(3.0, 3.0, 3.0)	(50, 48, 28)	(6, 5, 6, 37, 36, 16)	3076	1	(25.598829648894668, 15.881014304291288, 13.307542262678803)	(22.570465509184004, 122.16901947537387, 1377.2626267880364)	61.354	-815	134	0.706912	0.274637	30.1678	109.846	111.16204388189342	112.92918134831227	108.37435120913067	120.33702672078948	82012.5	77.6516	0.42892811088537885
21	3196737v.nrrd	v3.0	1.18.2	1.2.4	1.0.0	3.7.3	{'minimumROIDimensions': 2, 'minimumROISize': None, 'normalize': False, 'normalizeScale': 1, 'removeOutliers': None, 'resampledPixelSpacing': [3.0, 3.0, 3.0], 'interpolator': 3, 'preCrop': False, 'padDistance': 5, 'distances': [1], 'force2D': False, 'force2Ddimension': 0, 'resegmentRange': None, 'label': 1, 'additionalInfo': True, 'binWidth': 25.0}	{'Original': {}, 'Wavelet': {}}	c0653bc3fb34e414da74531e26208cc06f28c01a	3D	(0.74, 0.74, 3.00709219858156)	(512, 512, 142)	-928.586	-2048	1702	d7f95a2bb57b3ec4daa85ef5d407a3532ddcd0a1	(0.74, 0.74, 2.11)	(512, 512, 201)	(161, 202, 125, 60, 57, 18)	16002	1	(190.7774653168354, 235.10748656417948, 134.1779152605924)	(-33.25927566554179, -15.103559942507218, 1492.6154011998506)	(3.0, 3.0, 3.0)	(27, 26, 25)	-31.1949	-1153	210	(3.0, 3.0, 3.0)	(27, 26, 25)	(6, 6, 6, 15, 14, 13)	705	1	(12.729078014184397, 13.665248226950355, 12.357446808510637)	(-33.117365957446786, -14.957355319148967, 1493.0173404255322)	53.427	-53	136	0.828314	0.631404	29.1592	46.1815	49.92995093127971	49.20365840057018	42.42640687119285	54.74486277268398	18477.0	38.2528	0.4891884222929893
22	3205340v.nrrd	v3.0	1.18.2	1.2.4	1.0.0	3.7.3	{'minimumROIDimensions': 2, 'minimumROISize': None, 'normalize': False, 'normalizeScale': 1, 'removeOutliers': None, 'resampledPixelSpacing': [3.0, 3.0, 3.0], 'interpolator': 3, 'preCrop': False, 'padDistance': 5, 'distances': [1], 'force2D': False, 'force2Ddimension': 0, 'resegmentRange': None, 'label': 1, 'additionalInfo': True, 'binWidth': 25.0}	{'Original': {}, 'Wavelet': {}}	670ab2a361aa178385836a610f09c4e2b6820d5a	3D	(0.74, 0.74, 2.0)	(512, 512, 313)	-956.763	-2048	4472	b9b8de03b5f48ddf5f77075087092c73eb4ca84d	(0.74, 0.74, 2.0)	(512, 512, 313)	(224, 210, 162, 94, 84, 13)	14703	1	(280.1450044208665, 244.4617425015303, 169.19676256546282)	(39.70860327144118, -8.181410548867632, 1534.3935251309256)	(3.0, 3.0, 3.0)	(35, 33, 21)	-7.01723	-1043	952	(3.0, 3.0, 3.0)	(35, 33, 21)	(5, 6, 6, 23, 20, 9)	618	1	(18.899676375404532, 13.800970873786408, 10.754045307443366)	(40.23032912621358, -8.550187378640842, 1534.7621359223301)	62.1084	-581	143	0.47404	0.175139	15.2493	87.0697	70.22819946431775	60.29925372672534	69.06518659932803	82.15838362577492	16115.625	41.2745	0.5000353891438946
23	3219103v.nrrd	v3.0	1.18.2	1.2.4	1.0.0	3.7.3	{'minimumROIDimensions': 2, 'minimumROISize': None, 'normalize': False, 'normalizeScale': 1, 'removeOutliers': None, 'resampledPixelSpacing': [3.0, 3.0, 3.0], 'interpolator': 3, 'preCrop': False, 'padDistance': 5, 'distances': [1], 'force2D': False, 'force2Ddimension': 0, 'resegmentRange': None, 'label': 1, 'additionalInfo': True, 'binWidth': 25.0}	{'Original': {}, 'Wavelet': {}}	a609a399e2556c6cf2f32b5bbcdc44d4ba756035	3D	(0.8632812500000001, 0.8632812500000001, 2.0000000000000004)	(512, 512, 245)	-612.942	-1024	3071	e4a4619d764429175fca73dc54fa31a3d1094497	(0.8632812500000001, 0.8632812500000001, 2.0000000000000004)	(512, 512, 245)	(253, 119, 196, 62, 58, 15)	13109	1	(288.13311465405445, 138.9399649096041, 204.68716149210465)	(8.73391538494542, 69.04426658211918, -411.2056770157905)	(3.0, 3.0, 3.0)	(30, 28, 22)	-86.586	-1055	161	(3.0, 3.0, 3.0)	(30, 28, 22)	(7, 6, 6, 17, 16, 10)	738	1	(15.878048780487806, 10.814363143631436, 11.455284552845528)	(9.696505716463392, 69.6114488058943, -410.7141463414634)	70.0095	-375	152	0.620898	0.406414	22.2162	54.664	55.154328932550705	49.47726750741192	63.7808748764079	63.7808748764079	19454.625	33.9407	0.6259374355557867
24	3224620v.nrrd	v3.0	1.18.2	1.2.4	1.0.0	3.7.3	{'minimumROIDimensions': 2, 'minimumROISize': None, 'normalize': False, 'normalizeScale': 1, 'removeOutliers': None, 'resampledPixelSpacing': [3.0, 3.0, 3.0], 'interpolator': 3, 'preCrop': False, 'padDistance': 5, 'distances': [1], 'force2D': False, 'force2Ddimension': 0, 'resegmentRange': None, 'label': 1, 'additionalInfo': True, 'binWidth': 25.0}	{'Original': {}, 'Wavelet': {}}	a1b29a2c9921d90ff37dac2a5012c89a32dadc02	3D	(0.84375, 0.84375, 2.0)	(512, 512, 238)	-652.775	-1024	1760	d49fcdd63112655a46ba51f93d06adad1be1014a	(0.84375, 0.84375, 2.0)	(512, 512, 238)	(195, 123, 163, 84, 72, 26)	26111	1	(244.63743249971276, 156.35701428516717, 177.50457661521963)	(-4.165291328367346, -217.6518941968902, 875.0091532304393)	(3.0, 3.0, 3.0)	(36, 32, 29)	-30.2519	-1052	209	(3.0, 3.0, 3.0)	(36, 32, 29)	(6, 6, 6, 23, 20, 17)	1381	1	(19.411296162201303, 14.551774076755974, 15.259956553222302)	(-4.2661115133960905, -217.84467776973207, 875.2798696596669)	91.6372	-201	166	0.65519	0.41303	28.4188	68.8055	64.20280367709809	57.07889277132134	69.9714227381436	83.30066026148893	36691.875	45.0807	0.5334405885429105
25	3229199v.nrrd	v3.0	1.18.2	1.2.4	1.0.0	3.7.3	{'minimumROIDimensions': 2, 'minimumROISize': None, 'normalize': False, 'normalizeScale': 1, 'removeOutliers': None, 'resampledPixelSpacing': [3.0, 3.0, 3.0], 'interpolator': 3, 'preCrop': False, 'padDistance': 5, 'distances': [1], 'force2D': False, 'force2Ddimension': 0, 'resegmentRange': None, 'label': 1, 'additionalInfo': True, 'binWidth': 25.0}	{'Original': {}, 'Wavelet': {}}	ba8dede52cb3f99283948b5bc4cec99f20fe865c	3D	(0.84375, 0.84375, 2.0)	(512, 512, 231)	-721.805	-1024	1705	97da9e4aad2bf190a1e67246bee6cb858235a66a	(0.84375, 0.84375, 2.0)	(512, 512, 231)	(249, 197, 176, 22, 33, 11)	2425	1	(259.02103092783506, 212.8618556701031, 181.5121649484536)	(11.970869845360824, -163.9759342783505, 939.0243298969071)	(3.0, 3.0, 3.0)	(19, 21, 19)	29.8612	-188	197	(3.0, 3.0, 3.0)	(19, 21, 19)	(6, 5, 5, 6, 10, 8)	142	1	(8.45774647887324, 9.47887323943662, 8.985915492957746)	(11.873239436619691, -164.06338028169014, 939.4577464788732)	78.4014	-54	147	0.772012	0.36364	10.7474	29.5551	24.73863375370596	28.30194339616981	30.59411708155671	32.58834147360065	3593.25	22.8169	0.6311918536249383
26	3248588v.nrrd	v3.0	1.18.2	1.2.4	1.0.0	3.7.3	{'minimumROIDimensions': 2, 'minimumROISize': None, 'normalize': False, 'normalizeScale': 1, 'removeOutliers': None, 'resampledPixelSpacing': [3.0, 3.0, 3.0], 'interpolator': 3, 'preCrop': False, 'padDistance': 5, 'distances': [1], 'force2D': False, 'force2Ddimension': 0, 'resegmentRange': None, 'label': 1, 'additionalInfo': True, 'binWidth': 25.0}	{'Original': {}, 'Wavelet': {}}	024e68bbc0e6dbef3ddf8f845875c2ff6cdb96e5	3D	(0.8437499999999999, 0.8437499999999999, 2.008968609865471)	(512, 512, 224)	-705.078	-1024	1617	f166937bae227e1ae2c72edd0c7c654ce863f7cf	(0.8437499999999999, 0.8437499999999999, 2.008968609865471)	(512, 512, 224)	(168, 126, 140, 85, 66, 25)	34700	1	(208.27394812680114, 160.49489913544667, 152.6063688760807)	(-16.84698126801152, -180.16055385446688, -206.91859526240302)	(3.0, 3.0, 3.0)	(36, 30, 29)	15.4346	-1050	234	(3.0, 3.0, 3.0)	(36, 30, 29)	(5, 5, 6, 24, 19, 16)	1855	1	(16.328301886792453, 14.678167115902966, 13.942318059299192)	(-16.5150943396226, -180.4654986522911, -207.1775301270353)	75.1628	-82	134	0.750791	0.659173	39.1459	59.3864	71.30918594402827	57.3149195236284	68.41052550594829	75.17978451685	49549.5	44.5868	0.5550928855855409
27	3253920v.nrrd	v3.0	1.18.2	1.2.4	1.0.0	3.7.3	{'minimumROIDimensions': 2, 'minimumROISize': None, 'normalize': False, 'normalizeScale': 1, 'removeOutliers': None, 'resampledPixelSpacing': [3.0, 3.0, 3.0], 'interpolator': 3, 'preCrop': False, 'padDistance': 5, 'distances': [1], 'force2D': False, 'force2Ddimension': 0, 'resegmentRange': None, 'label': 1, 'additionalInfo': True, 'binWidth': 25.0}	{'Original': {}, 'Wavelet': {}}	ebd40ce2b42743adaaebed4b5379dcc0fb8a7fbf	3D	(0.595703125, 0.595703125, 1.0)	(512, 512, 441)	-504.304	-1024	1580	879ec8a501fabe54189254ac0abab703dba01ddb	(0.595703125, 0.595703125, 1.0)	(512, 512, 441)	(285, 155, 351, 48, 74, 31)	31888	1	(310.5711239337682, 191.54939162067237, 366.70499874560966)	(26.806040624608073, -157.59557725721666, 1572.7049987456096)	(3.0, 3.0, 3.0)	(22, 27, 23)	8.74081	-1021	354	(3.0, 3.0, 3.0)	(22, 27, 23)	(6, 6, 6, 9, 14, 10)	419	1	(10.33890214797136, 12.489260143198091, 10.842482100238664)	(27.01670644391414, -158.03221957040574, 1572.527446300716)	61.9212	-57	131	0.872264	0.525067	19.7102	37.5384	36.61966684720111	40.024992192379	41.78516483155236	43.88621651498338	11001.375	32.7434	0.5966854256576583
28	3258234v.nrrd	v3.0	1.18.2	1.2.4	1.0.0	3.7.3	{'minimumROIDimensions': 2, 'minimumROISize': None, 'normalize': False, 'normalizeScale': 1, 'removeOutliers': None, 'resampledPixelSpacing': [3.0, 3.0, 3.0], 'interpolator': 3, 'preCrop': False, 'padDistance': 5, 'distances': [1], 'force2D': False, 'force2Ddimension': 0, 'resegmentRange': None, 'label': 1, 'additionalInfo': True, 'binWidth': 25.0}	{'Original': {}, 'Wavelet': {}}	f8201467c338f813bfe2f3c8e4044853f110a7de	3D	(0.8691406249999999, 0.8691406249999999, 1.0)	(512, 512, 542)	-627.858	-1024	3071	c988f249e1c28c9ad20c23d71e054adbd5f1ce01	(0.8691406249999999, 0.8691406249999999, 1.0)	(512, 512, 542)	(160, 191, 409, 50, 55, 22)	25937	1	(182.24567220572928, 216.25666036935652, 419.95010988163625)	(-64.6683122430673, -184.10798073366476, 1583.1501098816364)	(3.0, 3.0, 3.0)	(26, 28, 19)	1.46465	-809	166	(3.0, 3.0, 3.0)	(26, 28, 19)	(5, 5, 5, 14, 16, 8)	731	1	(11.359781121751025, 12.389876880984952, 8.634746922024624)	(-64.9206566347469, -183.83036935704513, 1583.1042407660739)	57.554	-90	119	0.821783	0.509571	22.3733	43.906	41.78516483155236	48.373546489791295	49.20365840057018	51.96152422706632	19356.75	36.0813	0.5839922260472996
29	3293117v.nrrd	v3.0	1.18.2	1.2.4	1.0.0	3.7.3	{'minimumROIDimensions': 2, 'minimumROISize': None, 'normalize': False, 'normalizeScale': 1, 'removeOutliers': None, 'resampledPixelSpacing': [3.0, 3.0, 3.0], 'interpolator': 3, 'preCrop': False, 'padDistance': 5, 'distances': [1], 'force2D': False, 'force2Ddimension': 0, 'resegmentRange': None, 'label': 1, 'additionalInfo': True, 'binWidth': 25.0}	{'Original': {}, 'Wavelet': {}}	1ed158a426ef6faa43cb153d735a58c79335d791	3D	(0.84375, 0.84375, 2.0)	(512, 512, 260)	-652.168	-1024	1649	57d02fcbf7bc439afdf773f0890ccf9e02446f2d	(0.84375, 0.84375, 2.0)	(512, 512, 260)	(216, 177, 200, 47, 34, 6)	3661	1	(235.41354821087134, 194.06227806610215, 202.49139579349904)	(-11.947943697077307, -201.83807788172626, 20.182791586998064)	(3.0, 3.0, 3.0)	(25, 22, 15)	-24.5312	-1038	170	(3.0, 3.0, 3.0)	(25, 22, 15)	(6, 6, 5, 13, 9, 4)	201	1	(10.601990049751244, 10.218905472636816, 6.557213930348259)	(-12.694029850746297, -201.8432835820895, 19.371641791044766)	55.408	-22	96	0.583826	0.266404	10.311	38.7044	39.45883931389772	28.460498941515414	41.677331968349414	42.21374183841087	5157.0	22.5966	0.6603321021525403
30	3293717v.nrrd	v3.0	1.18.2	1.2.4	1.0.0	3.7.3	{'minimumROIDimensions': 2, 'minimumROISize': None, 'normalize': False, 'normalizeScale': 1, 'removeOutliers': None, 'resampledPixelSpacing': [3.0, 3.0, 3.0], 'interpolator': 3, 'preCrop': False, 'padDistance': 5, 'distances': [1], 'force2D': False, 'force2Ddimension': 0, 'resegmentRange': None, 'label': 1, 'additionalInfo': True, 'binWidth': 25.0}	{'Original': {}, 'Wavelet': {}}	039c6e5781df5995f27224a5bab9b3b5b8b61bf2	3D	(0.703125, 0.703125, 2.0)	(512, 512, 227)	-607.066	-1024	1682	dc46b107b4864b80a91d1e3a48246c36222c1a37	(0.703125, 0.703125, 2.0)	(512, 512, 227)	(305, 158, 147, 69, 71, 10)	16392	1	(338.91203025866275, 194.46187164470473, 152.50939482674477)	(78.64908377562224, -183.91743399981698, -190.48121034651047)	(3.0, 3.0, 3.0)	(28, 29, 19)	-242.919	-1057	950	(3.0, 3.0, 3.0)	(28, 29, 19)	(6, 6, 6, 16, 17, 7)	651	1	(13.164362519201228, 14.136712749615976, 9.634408602150538)	(78.99308755760369, -184.08986175115206, -190.09677419354838)	55.8479	-787	126	0.916464	0.381394	17.3271	45.431	51.264022471905186	51.088159097779204	49.92995093127971	54.415071441651165	17151.75	41.6359	0.5979733736159415
31	3301422v.nrrd	v3.0	1.18.2	1.2.4	1.0.0	3.7.3	{'minimumROIDimensions': 2, 'minimumROISize': None, 'normalize': False, 'normalizeScale': 1, 'removeOutliers': None, 'resampledPixelSpacing': [3.0, 3.0, 3.0], 'interpolator': 3, 'preCrop': False, 'padDistance': 5, 'distances': [1], 'force2D': False, 'force2Ddimension': 0, 'resegmentRange': None, 'label': 1, 'additionalInfo': True, 'binWidth': 25.0}	{'Original': {}, 'Wavelet': {}}	89db28a913f284347a2dc7ef2c6d1b6c90c4c910	3D	(0.7460937499999999, 0.7460937499999999, 2.0)	(512, 512, 251)	-605.413	-1024	3071	a60cc26f67e7f505be9a2393bfb4105280017fac	(0.7460937499999999, 0.7460937499999999, 2.0)	(512, 512, 251)	(279, 211, 202, 60, 74, 18)	14779	1	(308.1339738818594, 245.80066310305162, 210.1275458420732)	(49.269878950918525, -128.23661463795756, -152.24490831585337)	(3.0, 3.0, 3.0)	(27, 30, 24)	9.22639	-742	803	(3.0, 3.0, 3.0)	(27, 30, 24)	(5, 5, 6, 15, 19, 12)	637	1	(12.3563579277865, 13.83673469387755, 10.959183673469388)	(49.56907378335953, -127.98979591836729, -152.1224489795916)	81.1994	-123	134	0.809715	0.472911	22.7993	48.2106	44.294469180700204	52.392747589718944	57.706152185014034	58.32666628567074	16639.875	39.0368	0.5194341565985879
32	3340592v.nrrd	v3.0	1.18.2	1.2.4	1.0.0	3.7.3	{'minimumROIDimensions': 2, 'minimumROISize': None, 'normalize': False, 'normalizeScale': 1, 'removeOutliers': None, 'resampledPixelSpacing': [3.0, 3.0, 3.0], 'interpolator': 3, 'preCrop': False, 'padDistance': 5, 'distances': [1], 'force2D': False, 'force2Ddimension': 0, 'resegmentRange': None, 'label': 1, 'additionalInfo': True, 'binWidth': 25.0}	{'Original': {}, 'Wavelet': {}}	369fc135afe5a4531c0e6532b24160eec8437042	3D	(0.84375, 0.84375, 2.0)	(512, 512, 220)	-760.825	-1024	1779	b366af9a93c4d142dcc9941f8a2c7df96d0f649f	(0.84375, 0.84375, 2.0)	(512, 512, 220)	(312, 256, 186, 36, 22, 7)	2030	1	(328.6650246305419, 266.5975369458128, 188.7911330049261)	(60.7329895320197, -140.6364532019704, 761.1822660098521)	(3.0, 3.0, 3.0)	(22, 19, 17)	-100.079	-1040	185	(3.0, 3.0, 3.0)	(22, 19, 17)	(6, 6, 6, 10, 6, 5)	108	1	(10.083333333333334, 8.62037037037037, 7.842592592592593)	(60.74999999999997, -140.63888888888883, 761.6277777777777)	37.7685	-78	115	0.531935	0.46508	12.3119	26.4726	30.59411708155671	19.209372712298546	28.460498941515414	31.89043743820395	2711.25	14.0817	0.7320664849120885
33	3340779v.nrrd	v3.0	1.18.2	1.2.4	1.0.0	3.7.3	{'minimumROIDimensions': 2, 'minimumROISize': None, 'normalize': False, 'normalizeScale': 1, 'removeOutliers': None, 'resampledPixelSpacing': [3.0, 3.0, 3.0], 'interpolator': 3, 'preCrop': False, 'padDistance': 5, 'distances': [1], 'force2D': False, 'force2Ddimension': 0, 'resegmentRange': None, 'label': 1, 'additionalInfo': True, 'binWidth': 25.0}	{'Original': {}, 'Wavelet': {}}	f7107885fdafff995a7a702ba63b4969228d7c6e	3D	(0.6875, 0.6875, 2.0)	(512, 512, 238)	-602.205	-1024	1695	328bc32b516bc5cc0d5543a5153ebb44ba59c1e3	(0.6875, 0.6875, 2.0)	(512, 512, 238)	(143, 233, 183, 63, 61, 16)	15994	1	(176.2422158309366, 261.1587470301363, 189.9812429661123)	(-51.48972661623108, -131.10961141678132, 719.4624859322246)	(3.0, 3.0, 3.0)	(27, 26, 23)	90.1109	-1034	1071	(3.0, 3.0, 3.0)	(27, 26, 23)	(6, 5, 6, 14, 14, 11)	562	1	(12.955516014234876, 11.370106761565836, 10.505338078291816)	(-51.63345195729536, -131.3896797153025, 719.5160142348755)	94.0694	-113	198	0.724136	0.589682	23.7193	40.2238	44.598206241955516	46.95742752749558	39.11521443121589	47.81213235152768	14775.75	29.1275	0.6676527723867592
34	3341916v.nrrd	v3.0	1.18.2	1.2.4	1.0.0	3.7.3	{'minimumROIDimensions': 2, 'minimumROISize': None, 'normalize': False, 'normalizeScale': 1, 'removeOutliers': None, 'resampledPixelSpacing': [3.0, 3.0, 3.0], 'interpolator': 3, 'preCrop': False, 'padDistance': 5, 'distances': [1], 'force2D': False, 'force2Ddimension': 0, 'resegmentRange': None, 'label': 1, 'additionalInfo': True, 'binWidth': 25.0}	{'Original': {}, 'Wavelet': {}}	7766aba050f0e6188efaf96022b8c8a3df69baad	3D	(0.919, 0.919, 0.8000000000000003)	(512, 512, 611)	-967.702	-2754	19005	ac528b7e9a3fdaeb3b18a1b1881c99a6ff193455	(0.919, 0.919, 0.8000000000000003)	(512, 512, 611)	(176, 173, 396, 53, 71, 72)	72669	1	(200.82138188223314, 208.74590265450192, 437.5273087561409)	(-52.290150050227766, -43.05431546051281, 1492.521847004913)	(3.0, 3.0, 3.0)	(28, 34, 31)	17.0288	-998	589	(3.0, 3.0, 3.0)	(28, 34, 31)	(6, 6, 6, 16, 21, 19)	1776	1	(13.135135135135135, 16.537725225225227, 16.34346846846847)	(-52.399094594594615, -43.23812432432439, 1492.6304054054056)	92.027	-64	148	0.589666	0.44756	30.509	68.1674	61.84658438426491	71.11961754677819	50.28916384272063	75.2994023880668	47378.25	40.196	0.6190093373441854
	fileName	diagnostics_Versions_PyRadiomics	diagnostics_Versions_Numpy	diagnostics_Versions_SimpleITK	diagnostics_Versions_PyWavelet	diagnostics_Versions_Python	diagnostics_Configuration_Settings	diagnostics_Configuration_EnabledImageTypes	diagnostics_Image-original_Hash	diagnostics_Image-original_Dimensionality	diagnostics_Image-original_Spacing	diagnostics_Image-original_Size	diagnostics_Image-original_Mean	diagnostics_Image-original_Minimum	diagnostics_Image-original_Maximum	diagnostics_Mask-original_Hash	diagnostics_Mask-original_Spacing	diagnostics_Mask-original_Size	diagnostics_Mask-original_BoundingBox	diagnostics_Mask-original_VoxelNum	diagnostics_Mask-original_VolumeNum	diagnostics_Mask-original_CenterOfMassIndex	diagnostics_Mask-original_CenterOfMass	diagnostics_Image-interpolated_Spacing	diagnostics_Image-interpolated_Size	diagnostics_Image-interpolated_Mean	diagnostics_Image-interpolated_Minimum	diagnostics_Image-interpolated_Maximum	diagnostics_Mask-interpolated_Spacing	diagnostics_Mask-interpolated_Size	diagnostics_Mask-interpolated_BoundingBox	diagnostics_Mask-interpolated_VoxelNum	diagnostics_Mask-interpolated_VolumeNum	diagnostics_Mask-interpolated_CenterOfMassIndex	diagnostics_Mask-interpolated_CenterOfMass	diagnostics_Mask-interpolated_Mean	diagnostics_Mask-interpolated_Minimum	diagnostics_Mask-interpolated_Maximum	original_shape_Elongation	original_shape_Flatness	original_shape_LeastAxisLength	original_shape_MajorAxisLength	original_shape_Maximum2DDiameterColumn	original_shape_Maximum2DDiameterRow	original_shape_Maximum2DDiameterSlice	original_shape_Maximum3DDiameter	original_shape_MeshVolume	original_shape_MinorAxisLength	original_shape_Sphericity
1	A8DT.nrrd	v3.0	1.18.2	1.2.4	1.0.0	3.7.3	{'minimumROIDimensions': 2, 'minimumROISize': None, 'normalize': False, 'normalizeScale': 1, 'removeOutliers': None, 'resampledPixelSpacing': [3.0, 3.0, 3.0], 'interpolator': 3, 'preCrop': False, 'padDistance': 5, 'distances': [1], 'force2D': False, 'force2Ddimension': 0, 'resegmentRange': None, 'label': 1, 'additionalInfo': True, 'binWidth': 25.0}	{'Original': {}, 'Wavelet': {}}	5179cfc0288c7f6bc9b70f7ebbaec284858c768e	3D	(0.808594, 0.808594, 2.5)	(512, 512, 172)	-1071.91	-3024	3071	e68c2897a9c6cd8ff8e9aa9ba2f6097b112e3411	(0.808594, 0.808594, 2.5)	(512, 512, 172)	(207, 135, 47, 76, 70, 15)	18287	1	(244.93760594958167, 170.19008038497293, 55.257997484551865)	(-8.944921454803989, -69.3853221411932, -257.3550062886203)	(3.0, 3.0, 3.0)	(33, 31, 25)	-41.9322	-1012	207	(3.0, 3.0, 3.0)	(33, 31, 25)	(6, 5, 6, 20, 19, 13)	1133	1	(15.814651368049427, 14.502206531332744, 13.033539276257724)	(-8.460342895851767, -69.39767740600178, -257.1493821712268)	69.8517	-240	207	0.735789	0.463816	28.2943	61.0033	58.9406481131655	51.78802950489621	66.61080993352356	78.91767862779544	29992.5	44.8856	0.5147431911328877
2	A8DU.nrrd	v3.0	1.18.2	1.2.4	1.0.0	3.7.3	{'minimumROIDimensions': 2, 'minimumROISize': None, 'normalize': False, 'normalizeScale': 1, 'removeOutliers': None, 'resampledPixelSpacing': [3.0, 3.0, 3.0], 'interpolator': 3, 'preCrop': False, 'padDistance': 5, 'distances': [1], 'force2D': False, 'force2Ddimension': 0, 'resegmentRange': None, 'label': 1, 'additionalInfo': True, 'binWidth': 25.0}	{'Original': {}, 'Wavelet': {}}	8fe4b4855df365bc6d7122264d714c7e43624ee9	3D	(0.7031249999999999, 0.7031249999999999, 2.5000000000000004)	(512, 512, 191)	-1047.59	-3024	1706	d5d29c6094ea19c40522bf3f6834f23d1fccf77e	(0.7031249999999999, 0.7031249999999999, 2.5000000000000004)	(512, 512, 191)	(254, 100, 147, 81, 107, 13)	23149	1	(300.74210549051793, 146.28709663484383, 152.12471381053177)	(31.459292923020428, -38.94188517862548, -143.93821547367048)	(3.0, 3.0, 3.0)	(31, 37, 22)	-55.6219	-1028	241	(3.0, 3.0, 3.0)	(31, 37, 22)	(6, 5, 6, 19, 26, 10)	975	1	(15.973333333333333, 15.933333333333334, 9.883076923076922)	(31.06843750000003, -38.85156250000004, -143.35076923076923)	73.119	-311	145	0.552071	0.346766	24.7068	71.2491	60.37383539249432	71.30918594402827	57.706152185014034	80.55432949258531	25810.875	39.3345	0.5118134242247744
3	A8DZ.nrrd	v3.0	1.18.2	1.2.4	1.0.0	3.7.3	{'minimumROIDimensions': 2, 'minimumROISize': None, 'normalize': False, 'normalizeScale': 1, 'removeOutliers': None, 'resampledPixelSpacing': [3.0, 3.0, 3.0], 'interpolator': 3, 'preCrop': False, 'padDistance': 5, 'distances': [1], 'force2D': False, 'force2Ddimension': 0, 'resegmentRange': None, 'label': 1, 'additionalInfo': True, 'binWidth': 25.0}	{'Original': {}, 'Wavelet': {}}	507e41fc5ee477680cb577cb5d45b80c22a920bb	3D	(0.810547, 0.810547, 1.25)	(512, 512, 271)	-995.239	-3024	1471	e2b0b35d082350edf95b3cb4e9e3fe7eba22bda8	(0.810547, 0.810547, 1.25)	(512, 512, 271)	(201, 187, 118, 115, 63, 35)	71200	2	(256.7257724719101, 219.62754213483146, 135.58144662921347)	(0.5883046997893473, -29.48155460523867, -105.02319171348321)	(3.0, 3.0, 3.0)	(43, 29, 27)	-84.0939	-1039	444	(3.0, 3.0, 3.0)	(43, 29, 27)	(6, 6, 6, 30, 17, 15)	2192	1	(20.10675182481752, 13.954835766423358, 13.177463503649635)	(0.9149819744525587, -29.540766200729834, -105.09260948905114)	72.6451	-546	444	0.468699	0.450625	35.5575	78.9071	93.96275858019496	51.088159097779204	80.049984384758	96.04686356149273	58789.125	36.9837	0.5572597160145855
4	A8E0.nrrd	v3.0	1.18.2	1.2.4	1.0.0	3.7.3	{'minimumROIDimensions': 2, 'minimumROISize': None, 'normalize': False, 'normalizeScale': 1, 'removeOutliers': None, 'resampledPixelSpacing': [3.0, 3.0, 3.0], 'interpolator': 3, 'preCrop': False, 'padDistance': 5, 'distances': [1], 'force2D': False, 'force2Ddimension': 0, 'resegmentRange': None, 'label': 1, 'additionalInfo': True, 'binWidth': 25.0}	{'Original': {}, 'Wavelet': {}}	f202498395efd7998045eb5c03168e51a66263a2	3D	(0.742188, 0.742188, 2.5)	(512, 512, 90)	-1005.32	-3024	1815	259e84921b3a3a441d575a1f95832572c240822c	(0.7500000000000001, 0.7500000000000001, 2.5)	(512, 512, 89)	(173, 149, 52, 87, 81, 12)	20483	1	(215.33203144070694, 183.02777913391594, 57.79114387540888)	(-42.600976419469816, -47.329165649563095, -212.7721403114778)	(3.0, 3.0, 3.0)	(33, 32, 22)	-40.6618	-1061	290	(3.0, 3.0, 3.0)	(33, 32, 22)	(6, 6, 6, 21, 18, 10)	998	1	(15.847695390781563, 13.33366733466934, 10.866733466933868)	(-41.431913827655364, -47.473997995992065, -213.3997995991984)	77.2475	-89	192	0.774542	0.543295	29.0931	53.5492	61.18823416311342	48.373546489791295	59.16924876994806	68.7386354243376	26389.125	41.4761	0.5620786709290491
5	A8E2.nrrd	v3.0	1.18.2	1.2.4	1.0.0	3.7.3	{'minimumROIDimensions': 2, 'minimumROISize': None, 'normalize': False, 'normalizeScale': 1, 'removeOutliers': None, 'resampledPixelSpacing': [3.0, 3.0, 3.0], 'interpolator': 3, 'preCrop': False, 'padDistance': 5, 'distances': [1], 'force2D': False, 'force2Ddimension': 0, 'resegmentRange': None, 'label': 1, 'additionalInfo': True, 'binWidth': 25.0}	{'Original': {}, 'Wavelet': {}}	9f266b5202e8d5976d0377acdee36995fcc278a0	3D	(0.875, 0.875, 2.5)	(512, 512, 224)	-1061.44	-3024	1578	2a61afc9c667b8faee5a0a72055cd31cf2f10579	(0.875, 0.875, 2.5)	(512, 512, 224)	(248, 163, 172, 93, 76, 17)	27337	1	(298.91520649668945, 196.17664703515382, 179.64114569996707)	(33.3508056846033, -42.845433844240404, -54.147135750082384)	(3.0, 3.0, 3.0)	(39, 34, 27)	-57.2151	-1074	347	(3.0, 3.0, 3.0)	(39, 34, 27)	(5, 6, 6, 27, 22, 14)	1925	1	(19.824415584415583, 14.60987012987013, 12.484675324675324)	(33.33574675324676, -43.60788961038961, -54.54597402597408)	77.5501	-735	258	0.604894	0.423215	31.4471	74.3054	69.58448102845921	66.61080993352356	88.63972021616495	88.63972021616495	51396.75	44.9469	0.5298652431625184
6	A8E3.nrrd	v3.0	1.18.2	1.2.4	1.0.0	3.7.3	{'minimumROIDimensions': 2, 'minimumROISize': None, 'normalize': False, 'normalizeScale': 1, 'removeOutliers': None, 'resampledPixelSpacing': [3.0, 3.0, 3.0], 'interpolator': 3, 'preCrop': False, 'padDistance': 5, 'distances': [1], 'force2D': False, 'force2Ddimension': 0, 'resegmentRange': None, 'label': 1, 'additionalInfo': True, 'binWidth': 25.0}	{'Original': {}, 'Wavelet': {}}	0fe9d61339771da2cce481b2f482a241bb6d92b9	3D	(0.896484, 0.896484, 1.25)	(512, 512, 217)	-1056.61	-3024	1507	3de0a71489b04958c283cfe079449dd333f99f06	(0.896484, 0.896484, 1.25)	(512, 512, 217)	(209, 146, 114, 85, 60, 25)	23614	1	(259.58181587194036, 173.53887524349963, 128.08317100025408)	(-4.589055379859445, -101.32517496620665, -107.89603624968251)	(3.0, 3.0, 3.0)	(37, 30, 22)	-11.6479	-1027	632	(3.0, 3.0, 3.0)	(37, 30, 22)	(7, 6, 5, 24, 17, 11)	865	1	(20.04393063583815, 13.364161849710984, 10.891329479768785)	(-5.116450092485579, -101.75575645086718, -108.45101156069376)	49.2682	-986	219	0.795112	0.355641	22.1416	62.2584	70.03570517957252	52.392747589718944	75.0	76.13146524269712	22786.875	49.5024	0.43767280552080057
7	A8E7.nrrd	v3.0	1.18.2	1.2.4	1.0.0	3.7.3	{'minimumROIDimensions': 2, 'minimumROISize': None, 'normalize': False, 'normalizeScale': 1, 'removeOutliers': None, 'resampledPixelSpacing': [3.0, 3.0, 3.0], 'interpolator': 3, 'preCrop': False, 'padDistance': 5, 'distances': [1], 'force2D': False, 'force2Ddimension': 0, 'resegmentRange': None, 'label': 1, 'additionalInfo': True, 'binWidth': 25.0}	{'Original': {}, 'Wavelet': {}}	b4aceea4e01aa32e0bee19f8dce767820fca6689	3D	(0.8886720000000001, 0.8886720000000001, 2.5)	(512, 512, 277)	-1047.03	-33792	31738	d067b63b934c1be91b35171eb3bbd368d810f178	(0.8886720000000001, 0.8886720000000001, 2.5)	(512, 512, 277)	(258, 221, 163, 53, 67, 10)	10144	1	(283.56486593059935, 259.1608832807571, 167.83872239747635)	(24.496156536277653, 2.8090204668770014, -241.40319400630904)	(3.0, 3.0, 3.0)	(27, 32, 20)	49.7362	-940	484	(3.0, 3.0, 3.0)	(27, 32, 20)	(6, 6, 6, 15, 19, 8)	689	1	(12.677793904208999, 16.76632801161103, 9.65166908563135)	(24.589045712627033, 3.8546480348330974, -241.79499274310584)	89.9695	-96	206	0.73551	0.497571	24.2281	48.6928	47.43416490252569	55.31726674375732	55.31726674375732	63.63961030678928	18010.125	35.814	0.5251541999357283
8	A8P2.nrrd	v3.0	1.18.2	1.2.4	1.0.0	3.7.3	{'minimumROIDimensions': 2, 'minimumROISize': None, 'normalize': False, 'normalizeScale': 1, 'removeOutliers': None, 'resampledPixelSpacing': [3.0, 3.0, 3.0], 'interpolator': 3, 'preCrop': False, 'padDistance': 5, 'distances': [1], 'force2D': False, 'force2Ddimension': 0, 'resegmentRange': None, 'label': 1, 'additionalInfo': True, 'binWidth': 25.0}	{'Original': {}, 'Wavelet': {}}	034bab284e258a968d8e84db91fbfc10a400852e	3D	(0.732422, 0.732422, 2.5)	(512, 512, 216)	-1015.68	-3024	1670	7282b69e44c92e4c9629a72c30a2aecbecfc9619	(0.732422, 0.732422, 2.5)	(512, 512, 216)	(196, 112, 165, 133, 134, 25)	77092	1	(270.49688683650703, 168.2851138898978, 176.37173766408966)	(-0.18212914943185865, -52.44428031453327, -81.82065583977584)	(3.0, 3.0, 3.0)	(45, 44, 32)	-57.7589	-1069	742	(3.0, 3.0, 3.0)	(45, 44, 32)	(6, 5, 5, 32, 33, 21)	3935	1	(23.504955527318934, 18.646759847522237, 14.713341804320203)	(-0.6513444180431947, -52.62593145743328, -82.35997458703939)	44.5822	-815	177	0.569858	0.557994	57.4456	102.95	96.42095207992918	89.89994438263018	111.64676439557037	113.24751652906124	105499.125	58.6671	0.4341097088287973
9	A8P3.nrrd	v3.0	1.18.2	1.2.4	1.0.0	3.7.3	{'minimumROIDimensions': 2, 'minimumROISize': None, 'normalize': False, 'normalizeScale': 1, 'removeOutliers': None, 'resampledPixelSpacing': [3.0, 3.0, 3.0], 'interpolator': 3, 'preCrop': False, 'padDistance': 5, 'distances': [1], 'force2D': False, 'force2Ddimension': 0, 'resegmentRange': None, 'label': 1, 'additionalInfo': True, 'binWidth': 25.0}	{'Original': {}, 'Wavelet': {}}	26c0fc9da1937f9a13dd883c8ca3542f9c0dabf0	3D	(0.837891, 0.837891, 2.5000000000000004)	(512, 512, 189)	-1136.9	-3024	1643	5db47761cab7d9963c73b895ed738a772fb32648	(0.837891, 0.837891, 2.5000000000000004)	(512, 512, 189)	(196, 190, 132, 41, 33, 11)	5649	1	(214.58470525756772, 208.2350858559037, 137.17879270667376)	(-41.30140672703129, -40.62169567711098, -204.05301823331564)	(3.0, 3.0, 3.0)	(24, 22, 21)	-83.2729	-1039	769	(3.0, 3.0, 3.0)	(24, 22, 21)	(6, 6, 6, 11, 9, 9)	376	1	(10.736702127659575, 10.76595744680851, 10.273936170212766)	(-40.80883911702125, -40.7210731595745, -203.9281914893618)	62.891	-190	113	0.648988	0.553366	20.1711	36.4517	36.61966684720111	32.449961479175904	31.32091952673165	41.78516483155236	9839.25	23.6567	0.7120196508719062
10	A8P5.nrrd	v3.0	1.18.2	1.2.4	1.0.0	3.7.3	{'minimumROIDimensions': 2, 'minimumROISize': None, 'normalize': False, 'normalizeScale': 1, 'removeOutliers': None, 'resampledPixelSpacing': [3.0, 3.0, 3.0], 'interpolator': 3, 'preCrop': False, 'padDistance': 5, 'distances': [1], 'force2D': False, 'force2Ddimension': 0, 'resegmentRange': None, 'label': 1, 'additionalInfo': True, 'binWidth': 25.0}	{'Original': {}, 'Wavelet': {}}	2b9f25b84c8056ada770c58b2131e925023698f1	3D	(0.7031249999999999, 0.7031249999999999, 1.2500000000000002)	(512, 512, 404)	-1072.63	-3024	3071	0b37b33216048641074196cabb63ec3a6e768354	(0.7031249999999999, 0.7031249999999999, 1.2500000000000002)	(512, 512, 404)	(334, 154, 317, 64, 80, 27)	39622	1	(364.76770481045884, 192.94109333198728, 329.6065064862955)	(88.97729244485387, -44.338293750946434, -91.74186689213064)	(3.0, 3.0, 3.0)	(27, 31, 24)	-84.4332	-1059	682	(3.0, 3.0, 3.0)	(27, 31, 24)	(6, 7, 6, 14, 17, 11)	882	1	(12.1859410430839, 14.750566893424036, 10.913832199546485)	(89.2062606292517, -44.59986181972786, -92.13350340136066)	67.9388	-222	176	0.725314	0.385786	21.7834	56.4649	47.43416490252569	59.16924876994806	47.43416490252569	64.06246951218786	23382.0	40.9548	0.5658184329474701
11	A8P8.nrrd	v3.0	1.18.2	1.2.4	1.0.0	3.7.3	{'minimumROIDimensions': 2, 'minimumROISize': None, 'normalize': False, 'normalizeScale': 1, 'removeOutliers': None, 'resampledPixelSpacing': [3.0, 3.0, 3.0], 'interpolator': 3, 'preCrop': False, 'padDistance': 5, 'distances': [1], 'force2D': False, 'force2Ddimension': 0, 'resegmentRange': None, 'label': 1, 'additionalInfo': True, 'binWidth': 25.0}	{'Original': {}, 'Wavelet': {}}	b9c69f28d9c1909edd64aa831203f728bb473084	3D	(0.7500000000000001, 0.7500000000000001, 2.5)	(512, 512, 186)	-945.833	-3024	1637	df50e3cce62f6f19dde546d233d34c0972ccd04c	(0.7500000000000001, 0.7500000000000001, 2.5)	(512, 512, 186)	(218, 159, 140, 30, 36, 2)	943	1	(232.22799575821844, 175.57688229056203, 140.44114528101804)	(-17.82900318133619, -22.61733828207852, -114.64713679745489)	(3.0, 3.0, 3.0)	(19, 21, 13)	-22.8479	-973	233	(3.0, 3.0, 3.0)	(19, 21, 13)	(6, 7, 6, 6, 8, 1)	33	1	(8.212121212121213, 10.363636363636363, 6.0)	(-19.238636363636452, -20.084090909090982, -114.50000000000006)	51.9697	-117	109	0.482567	0	0	28.3546	15.0	21.0	28.30194339616981	28.30194339616981	740.25	13.683	0.584780653244408
12	A8PB.nrrd	v3.0	1.18.2	1.2.4	1.0.0	3.7.3	{'minimumROIDimensions': 2, 'minimumROISize': None, 'normalize': False, 'normalizeScale': 1, 'removeOutliers': None, 'resampledPixelSpacing': [3.0, 3.0, 3.0], 'interpolator': 3, 'preCrop': False, 'padDistance': 5, 'distances': [1], 'force2D': False, 'force2Ddimension': 0, 'resegmentRange': None, 'label': 1, 'additionalInfo': True, 'binWidth': 25.0}	{'Original': {}, 'Wavelet': {}}	3bee988ef5da93abec04e72913590c3e9f3263db	3D	(0.835938, 0.835938, 2.5)	(512, 512, 203)	-1059.65	-3024	1525	47f0d095200a498d7e42c980e77f6214ea898652	(0.835938, 0.835938, 2.5)	(512, 512, 203)	(155, 151, 133, 152, 116, 22)	75042	1	(213.14509208176753, 205.72062311772075, 142.5139255350337)	(-33.023918015351455, -42.030313752218774, -70.9651861624157)	(3.0, 3.0, 3.0)	(54, 45, 30)	-1.0356	-1073	1251	(3.0, 3.0, 3.0)	(54, 45, 30)	(5, 7, 6, 43, 31, 18)	4827	1	(20.636420136730887, 21.225398798425523, 13.646778537393827)	(-34.20870858980739, -41.241772604723444, -71.05966438781846)	55.4564	-349	212	0.515806	0.421322	45.1272	107.108	110.02272492535349	84.48076704197234	134.33167906342868	137.77155003846042	129092.625	55.2472	0.4853263558955076
13	A8PD.nrrd	v3.0	1.18.2	1.2.4	1.0.0	3.7.3	{'minimumROIDimensions': 2, 'minimumROISize': None, 'normalize': False, 'normalizeScale': 1, 'removeOutliers': None, 'resampledPixelSpacing': [3.0, 3.0, 3.0], 'interpolator': 3, 'preCrop': False, 'padDistance': 5, 'distances': [1], 'force2D': False, 'force2Ddimension': 0, 'resegmentRange': None, 'label': 1, 'additionalInfo': True, 'binWidth': 25.0}	{'Original': {}, 'Wavelet': {}}	a750bba3dc1c1def1b5fbcab7c9a4fb4352bdbb0	3D	(0.8808590000000001, 0.8808590000000001, 2.5)	(512, 512, 181)	-624.48	-1024	2450	dc64e3fa367dece55e0b8a833ac0386ae98b052c	(0.8808590000000001, 0.8808590000000001, 2.5)	(512, 512, 181)	(163, 273, 54, 90, 34, 33)	24720	1	(199.5728155339806, 292.71569579288024, 69.0665857605178)	(51.89310559870549, -51.24725928155337, -233.3412550804207)	(3.0, 3.0, 3.0)	(39, 21, 40)	-31.5873	-983	209	(3.0, 3.0, 3.0)	(39, 21, 40)	(6, 5, 7, 25, 10, 26)	1736	1	(16.3139400921659, 10.415322580645162, 18.369239631336406)	(52.20185110599076, -51.04137922350228, -232.80553824193547)	76.1538	-876	166	0.592689	0.429927	34.2251	79.6068	90.0	75.05997601918082	77.12976079309465	92.61209424259879	46165.5	47.1821	0.47351529720833474
14	A8PE.nrrd	v3.0	1.18.2	1.2.4	1.0.0	3.7.3	{'minimumROIDimensions': 2, 'minimumROISize': None, 'normalize': False, 'normalizeScale': 1, 'removeOutliers': None, 'resampledPixelSpacing': [3.0, 3.0, 3.0], 'interpolator': 3, 'preCrop': False, 'padDistance': 5, 'distances': [1], 'force2D': False, 'force2Ddimension': 0, 'resegmentRange': None, 'label': 1, 'additionalInfo': True, 'binWidth': 25.0}	{'Original': {}, 'Wavelet': {}}	6f43d923ca0de7ba7ebf2c91e4832ce94ee9ebd4	3D	(0.84765625, 0.84765625, 1.2000000000000002)	(512, 512, 388)	-698.368	-1024	3071	ba750caf4680538e090c87d3eeeb96a009baf233	(0.84765625, 0.84765625, 1.2000000000000002)	(512, 512, 388)	(269, 147, 139, 57, 98, 38)	47051	1	(299.17115470446964, 194.17848717349258, 160.70461839280782)	(38.01812722996061, -190.97956360684424, -268.05445792863054)	(3.0, 3.0, 3.0)	(28, 40, 27)	-108.685	-1056	522	(3.0, 3.0, 3.0)	(28, 40, 27)	(7, 6, 6, 15, 26, 15)	1476	1	(14.211382113821138, 18.540650406504064, 14.180216802168022)	(38.13414634146344, -190.87804878048786, -267.45934959349586)	65.3855	-87	255	0.681773	0.395825	28.0807	70.9423	54.08326913195984	78.5175139698144	75.95393340703298	80.83316151184488	39186.0	48.3665	0.5178544862134469
15	A8PF.nrrd	v3.0	1.18.2	1.2.4	1.0.0	3.7.3	{'minimumROIDimensions': 2, 'minimumROISize': None, 'normalize': False, 'normalizeScale': 1, 'removeOutliers': None, 'resampledPixelSpacing': [3.0, 3.0, 3.0], 'interpolator': 3, 'preCrop': False, 'padDistance': 5, 'distances': [1], 'force2D': False, 'force2Ddimension': 0, 'resegmentRange': None, 'label': 1, 'additionalInfo': True, 'binWidth': 25.0}	{'Original': {}, 'Wavelet': {}}	959f892560b6e91c2e577f503df440a19b29aa33	3D	(0.8300779999999999, 0.8300779999999999, 2.499999999999999)	(512, 512, 144)	-674.445	-1024	3070	67df0449c52e127b7f91cf69943c0c7b513a1e21	(0.8300779999999999, 0.8300779999999999, 2.499999999999999)	(512, 512, 144)	(152, 356, 34, 64, 33, 22)	11021	1	(188.98865801651394, 371.82796479448325, 43.58887578259686)	(69.4262485435079, -54.92154773096817, -304.896213360675)	(3.0, 3.0, 3.0)	(30, 21, 31)	-83.5377	-1059	1208	(3.0, 3.0, 3.0)	(30, 21, 31)	(6, 6, 8, 17, 9, 15)	666	1	(15.944444444444445, 9.717717717717719, 14.375375375375375)	(69.02231187387387, -54.87858066666666, -305.4881141531531)	93.1952	-75	234	0.758129	0.445138	20.8607	46.8634	45.89117562233506	46.57252408878007	52.392747589718944	60.07495318350236	17579.25	35.5285	0.6251730556690303
16	A8PK.nrrd	v3.0	1.18.2	1.2.4	1.0.0	3.7.3	{'minimumROIDimensions': 2, 'minimumROISize': None, 'normalize': False, 'normalizeScale': 1, 'removeOutliers': None, 'resampledPixelSpacing': [3.0, 3.0, 3.0], 'interpolator': 3, 'preCrop': False, 'padDistance': 5, 'distances': [1], 'force2D': False, 'force2Ddimension': 0, 'resegmentRange': None, 'label': 1, 'additionalInfo': True, 'binWidth': 25.0}	{'Original': {}, 'Wavelet': {}}	c4c053b44e705acdccef34aae4d54db406ce05d3	3D	(0.919922, 0.919922, 2.5)	(512, 512, 201)	-1186.25	-3024	3071	d3b031f12fe995232b44920bacd3f8aeaf633957	(0.919922, 0.919922, 2.5)	(512, 512, 201)	(289, 170, 71, 52, 35, 11)	3440	1	(308.3142441860465, 190.7281976744186, 76.40872093023256)	(66.92505614011631, -41.24493493895349, -319.72819767441854)	(3.0, 3.0, 3.0)	(28, 23, 21)	-289.665	-1034	210	(3.0, 3.0, 3.0)	(28, 23, 21)	(6, 6, 6, 16, 11, 9)	257	1	(11.459143968871595, 12.171206225680933, 10.381322957198444)	(67.71747090661486, -41.14634232295718, -320.3560311284046)	68.1634	-363	159	0.532842	0.427688	20.2053	47.2431	48.83646178829912	30.14962686336267	45.09988913511872	50.28916384272063	6508.125	25.1731	0.5491011975077298
17	A91A.nrrd	v3.0	1.18.2	1.2.4	1.0.0	3.7.3	{'minimumROIDimensions': 2, 'minimumROISize': None, 'normalize': False, 'normalizeScale': 1, 'removeOutliers': None, 'resampledPixelSpacing': [3.0, 3.0, 3.0], 'interpolator': 3, 'preCrop': False, 'padDistance': 5, 'distances': [1], 'force2D': False, 'force2Ddimension': 0, 'resegmentRange': None, 'label': 1, 'additionalInfo': True, 'binWidth': 25.0}	{'Original': {}, 'Wavelet': {}}	e15ef2d741188a9ba3d1a53b0a6da0bb7ef309f2	3D	(0.8164060000000002, 0.8164060000000002, 2.5)	(512, 512, 207)	-1090.21	-3024	1568	e8621b3863751ed257fcbdfe5df0cdb94db7d63d	(0.8164060000000002, 0.8164060000000002, 2.5)	(512, 512, 207)	(198, 128, 141, 119, 97, 34)	91691	1	(259.7146939176146, 173.87379350208855, 155.5153940953856)	(3.0326344025040726, -67.04839174213393, -118.46151476153602)	(3.0, 3.0, 3.0)	(45, 39, 40)	-45.9941	-1068	499	(3.0, 3.0, 3.0)	(45, 39, 40)	(6, 6, 5, 32, 26, 29)	5723	1	(22.306832081076358, 17.947754674121963, 17.45063777738948)	(3.012293243229024, -67.06493897763417, -118.64808666783156)	40.191	-935	182	0.609759	0.504542	54.1201	107.266	114.86513831445988	84.69356528095862	93.91485505499116	127.34991166074674	153567.0	65.4064	0.4326690168328054
18	A91D.nrrd	v3.0	1.18.2	1.2.4	1.0.0	3.7.3	{'minimumROIDimensions': 2, 'minimumROISize': None, 'normalize': False, 'normalizeScale': 1, 'removeOutliers': None, 'resampledPixelSpacing': [3.0, 3.0, 3.0], 'interpolator': 3, 'preCrop': False, 'padDistance': 5, 'distances': [1], 'force2D': False, 'force2Ddimension': 0, 'resegmentRange': None, 'label': 1, 'additionalInfo': True, 'binWidth': 25.0}	{'Original': {}, 'Wavelet': {}}	cbc15b190a3f1eb6268f4938491b47bca1ad0f94	3D	(0.7031249999999999, 0.7031249999999999, 2.5000000000000004)	(512, 512, 182)	-1033.37	-3024	3071	efd246f942011005aa2f7c27f6f64f04de9856e6	(0.7031249999999999, 0.7031249999999999, 2.5000000000000004)	(512, 512, 182)	(236, 127, 131, 76, 76, 11)	16188	1	(273.76809982703236, 158.69298245614036, 135.39578700271807)	(-1.8068048091178923, -50.418996710526386, -175.51053249320478)	(3.0, 3.0, 3.0)	(30, 30, 21)	37.4557	-1019	3533	(3.0, 3.0, 3.0)	(30, 30, 21)	(5, 6, 6, 18, 18, 9)	738	1	(13.808943089430894, 12.626016260162602, 9.71951219512195)	(-1.7247332317073045, -50.97351371951225, -175.59146341463415)	78.0244	-502	207	0.84924	0.404742	22.4897	55.5655	51.088159097779204	54.74486277268398	62.42595614005443	64.83054835492293	19307.25	47.1884	0.5374559487175743
19	A91E.nrrd	v3.0	1.18.2	1.2.4	1.0.0	3.7.3	{'minimumROIDimensions': 2, 'minimumROISize': None, 'normalize': False, 'normalizeScale': 1, 'removeOutliers': None, 'resampledPixelSpacing': [3.0, 3.0, 3.0], 'interpolator': 3, 'preCrop': False, 'padDistance': 5, 'distances': [1], 'force2D': False, 'force2Ddimension': 0, 'resegmentRange': None, 'label': 1, 'additionalInfo': True, 'binWidth': 25.0}	{'Original': {}, 'Wavelet': {}}	8a0a7823f6c1531666129480e0a8fc481895f402	3D	(0.8124999999999998, 0.8124999999999998, 2.4999999999999996)	(512, 512, 250)	-1133.87	-3024	3071	8e176c13d1f2bdde742eebee5134a243e181dd7f	(0.8124999999999998, 0.8124999999999998, 2.4999999999999996)	(512, 512, 250)	(182, 152, 119, 93, 94, 30)	68648	3	(223.99852872625567, 203.05772928563104, 135.42426581983452)	(-19.70119540991726, -31.21559495542482, -254.43933545041364)	(3.0, 3.0, 3.0)	(37, 37, 37)	-112.831	-1040	340	(3.0, 3.0, 3.0)	(37, 37, 37)	(5, 5, 6, 25, 26, 25)	4266	1	(16.25644631973746, 18.73370839193624, 19.668073136427566)	(-19.836911040787555, -30.90512482419127, -254.74578059071717)	54.5602	-934	145	0.842736	0.622996	51.1062	82.0328	87.0	83.19254774317228	90.69729874698585	91.78235124467012	114790.5	69.1321	0.4930226174556073
20	A91Q.nrrd	v3.0	1.18.2	1.2.4	1.0.0	3.7.3	{'minimumROIDimensions': 2, 'minimumROISize': None, 'normalize': False, 'normalizeScale': 1, 'removeOutliers': None, 'resampledPixelSpacing': [3.0, 3.0, 3.0], 'interpolator': 3, 'preCrop': False, 'padDistance': 5, 'distances': [1], 'force2D': False, 'force2Ddimension': 0, 'resegmentRange': None, 'label': 1, 'additionalInfo': True, 'binWidth': 25.0}	{'Original': {}, 'Wavelet': {}}	e06f0d74d0676e37544f20910b0e0ce1654eb078	3D	(0.80859375, 0.80859375, 1.2)	(512, 512, 381)	-529.711	-1024	3069	1dc32fa25415085dcd48e3639fa1e5f4de272d3e	(0.80859375, 0.80859375, 1.2)	(512, 512, 381)	(253, 133, 116, 27, 35, 4)	2397	1	(266.65123070504796, 150.02503128911138, 117.46474760116813)	(2.0168154529098956, -231.28640048107007, -609.0423028785983)	(3.0, 3.0, 3.0)	(19, 22, 13)	18.0847	-311	223	(3.0, 3.0, 3.0)	(19, 22, 13)	(5, 6, 5, 7, 9, 2)	89	1	(8.370786516853933, 9.98876404494382, 5.52808988764045)	(1.612359550561827, -231.53370786516854, -609.5157303370787)	77.1124	-24	159	0.749924	0.222665	5.96058	26.7693	21.213203435596427	27.16615541441225	27.65863337187866	29.698484809834994	2219.625	20.0749	0.6981935722451486
21	A91S.nrrd	v3.0	1.18.2	1.2.4	1.0.0	3.7.3	{'minimumROIDimensions': 2, 'minimumROISize': None, 'normalize': False, 'normalizeScale': 1, 'removeOutliers': None, 'resampledPixelSpacing': [3.0, 3.0, 3.0], 'interpolator': 3, 'preCrop': False, 'padDistance': 5, 'distances': [1], 'force2D': False, 'force2Ddimension': 0, 'resegmentRange': None, 'label': 1, 'additionalInfo': True, 'binWidth': 25.0}	{'Original': {}, 'Wavelet': {}}	4780416e35d7d1b7edde8061dc436d08653adda5	3D	(0.7031249999999999, 0.7031249999999999, 1.2500000000000002)	(512, 512, 329)	-1001.3	-3024	3071	38e9e560c7f52cd4a1e0052d724aebf0521dc599	(0.7031249999999999, 0.7031249999999999, 1.2500000000000002)	(512, 512, 329)	(345, 147, 103, 53, 113, 22)	38948	1	(374.4928109273904, 208.55022080723015, 114.75023107733388)	(56.01525768332132, -78.66312599491636, -266.5622111533326)	(3.0, 3.0, 3.0)	(25, 38, 21)	-73.6047	-1026	202	(3.0, 3.0, 3.0)	(25, 38, 21)	(6, 7, 6, 12, 24, 9)	852	1	(12.354460093896714, 19.477699530516432, 10.463615023474178)	(55.91181778169016, -78.71846390845074, -266.73415492957747)	65.2676	-361	144	0.455937	0.369424	24.2986	65.7743	40.24922359499622	74.21590126111789	64.76109943476871	75.71657678474378	22422.375	29.9889	0.5600889486554613
22	A91U.nrrd	v3.0	1.18.2	1.2.4	1.0.0	3.7.3	{'minimumROIDimensions': 2, 'minimumROISize': None, 'normalize': False, 'normalizeScale': 1, 'removeOutliers': None, 'resampledPixelSpacing': [3.0, 3.0, 3.0], 'interpolator': 3, 'preCrop': False, 'padDistance': 5, 'distances': [1], 'force2D': False, 'force2Ddimension': 0, 'resegmentRange': None, 'label': 1, 'additionalInfo': True, 'binWidth': 25.0}	{'Original': {}, 'Wavelet': {}}	519806e07c738822c3a09a5d36c7745e8c707ddc	3D	(0.65625, 0.65625, 1.1999999999999995)	(512, 512, 224)	-608.213	-1024	3071	eb5928e1d1f169bef6c9e4b8a92d71ace2663abf	(0.65625, 0.65625, 1.1999999999999995)	(512, 512, 224)	(261, 191, 134, 101, 131, 40)	166732	1	(308.0894489360171, 250.34381522443203, 154.34926108965286)	(42.51182586426128, -127.38374625896643, -1257.3808866924167)	(3.0, 3.0, 3.0)	(35, 41, 28)	-33.7939	-1046	1254	(3.0, 3.0, 3.0)	(35, 41, 28)	(6, 6, 6, 22, 27, 16)	3181	1	(16.074504872681548, 18.50581578120088, 13.746306193021063)	(42.7235146180447, -126.9825526563973, -1256.4610814209366)	77.6042	-69	327	0.746017	0.650674	45.2566	69.5533	68.01470429252781	84.90583018850944	84.90583018850944	94.91575211733824	85019.625	51.888	0.5645232210465363
23	A91V.nrrd	v3.0	1.18.2	1.2.4	1.0.0	3.7.3	{'minimumROIDimensions': 2, 'minimumROISize': None, 'normalize': False, 'normalizeScale': 1, 'removeOutliers': None, 'resampledPixelSpacing': [3.0, 3.0, 3.0], 'interpolator': 3, 'preCrop': False, 'padDistance': 5, 'distances': [1], 'force2D': False, 'force2Ddimension': 0, 'resegmentRange': None, 'label': 1, 'additionalInfo': True, 'binWidth': 25.0}	{'Original': {}, 'Wavelet': {}}	82238cee06838ea19073fe43ee65e4c6249dfc30	3D	(0.787109, 0.787109, 2.5)	(512, 512, 177)	-1037.47	-3024	3071	0f82fec92448a0260b3e96b3569c6fbbe637c421	(0.787109, 0.787109, 2.5)	(512, 512, 177)	(207, 154, 54, 51, 42, 12)	9870	1	(228.74417426545085, 176.90415400202633, 60.23424518743668)	(-7.153401738095283, -62.25714824761903, -300.4143870314084)	(3.0, 3.0, 3.0)	(25, 23, 22)	-24.1142	-995	276	(3.0, 3.0, 3.0)	(25, 23, 22)	(5, 5, 6, 14, 11, 10)	565	1	(10.64070796460177, 11.067256637168141, 11.11858407079646)	(-7.171430606194729, -62.19178458849556, -300.3942477876107)	75.0088	-12	157	0.846958	0.764161	28.3783	37.1366	42.42640687119285	38.41874542459709	40.024992192379	42.532340636273474	14897.25	31.4531	0.5721920434596581
24	A91X.nrrd	v3.0	1.18.2	1.2.4	1.0.0	3.7.3	{'minimumROIDimensions': 2, 'minimumROISize': None, 'normalize': False, 'normalizeScale': 1, 'removeOutliers': None, 'resampledPixelSpacing': [3.0, 3.0, 3.0], 'interpolator': 3, 'preCrop': False, 'padDistance': 5, 'distances': [1], 'force2D': False, 'force2Ddimension': 0, 'resegmentRange': None, 'label': 1, 'additionalInfo': True, 'binWidth': 25.0}	{'Original': {}, 'Wavelet': {}}	f951565201a756cba3a8315878c3524802c24de0	3D	(0.703125, 0.703125, 4.5)	(512, 512, 45)	-692.686	-1500	1435	adf93b11b56d2e5a84bd2cf56bcf63be0e81148a	(0.703125, 0.703125, 4.5)	(512, 512, 45)	(297, 135, 21, 98, 118, 9)	13231	1	(343.7839165595949, 191.39210943995164, 24.85594437306326)	(61.72306633096517, -45.42742305003401, -41.14825032121533)	(3.0, 3.0, 3.0)	(35, 40, 26)	64.4366	-1107	1106	(3.0, 3.0, 3.0)	(35, 40, 26)	(6, 6, 6, 22, 27, 14)	1149	1	(16.353350739773717, 18.682332463011313, 12.326370757180158)	(62.20848971932115, -44.804565110966045, -41.77088772845953)	64.2332	-266	209	0.442556	0.337787	29.5228	87.4006	49.92995093127971	84.53401682163222	66.61080993352356	93.04837451562494	30242.25	38.6797	0.4796195494493613
25	A91Y.nrrd	v3.0	1.18.2	1.2.4	1.0.0	3.7.3	{'minimumROIDimensions': 2, 'minimumROISize': None, 'normalize': False, 'normalizeScale': 1, 'removeOutliers': None, 'resampledPixelSpacing': [3.0, 3.0, 3.0], 'interpolator': 3, 'preCrop': False, 'padDistance': 5, 'distances': [1], 'force2D': False, 'force2Ddimension': 0, 'resegmentRange': None, 'label': 1, 'additionalInfo': True, 'binWidth': 25.0}	{'Original': {}, 'Wavelet': {}}	c9899dc7260294262a2caf3d2af4b5d03feeffd5	3D	(0.7031249999999999, 0.7031249999999999, 2.5000000000000004)	(512, 512, 193)	-1057.61	-3024	3071	61eb28da81536f84673850ad6163be8d9c041c00	(0.7031249999999999, 0.7031249999999999, 2.5000000000000004)	(512, 512, 193)	(223, 150, 123, 101, 51, 17)	28472	1	(271.4970497330711, 169.7884588367519, 130.9423995504355)	(10.896363093565611, -45.01748988040886, -198.39400112391127)	(3.0, 3.0, 3.0)	(35, 23, 26)	-8.25714	-1032	3732	(3.0, 3.0, 3.0)	(35, 23, 26)	(5, 5, 6, 24, 12, 14)	1363	1	(16.490095377842994, 9.34336023477623, 12.220102714600147)	(11.618723633529015, -45.221481795671316, -197.83969185619966)	99.1915	-821	156	0.575	0.446544	29.0602	65.078	76.48529270389177	44.598206241955516	62.6418390534633	77.01298591796062	36120.375	37.4198	0.5653546486512412
26	A91Z.nrrd	v3.0	1.18.2	1.2.4	1.0.0	3.7.3	{'minimumROIDimensions': 2, 'minimumROISize': None, 'normalize': False, 'normalizeScale': 1, 'removeOutliers': None, 'resampledPixelSpacing': [3.0, 3.0, 3.0], 'interpolator': 3, 'preCrop': False, 'padDistance': 5, 'distances': [1], 'force2D': False, 'force2Ddimension': 0, 'resegmentRange': None, 'label': 1, 'additionalInfo': True, 'binWidth': 25.0}	{'Original': {}, 'Wavelet': {}}	4f2ecb8ebb20186134cde41e0912680ea7ecac1f	3D	(0.744140625, 0.744140625, 1.1999999999999997)	(512, 512, 195)	-547.167	-1024	3070	80fb51792741f4f1ae964812a9d965db38efcfa1	(0.744140625, 0.744140625, 1.1999999999999997)	(512, 512, 195)	(169, 305, 31, 69, 62, 33)	45462	1	(206.13661959438653, 333.6925784171396, 47.41137653424838)	(-23.733296747146028, -105.8137258263084, -619.4063481589019)	(3.0, 3.0, 3.0)	(29, 27, 25)	81.5726	-1030	1149	(3.0, 3.0, 3.0)	(29, 27, 25)	(7, 6, 5, 16, 15, 14)	1156	1	(14.920415224913494, 12.548442906574394, 11.645328719723183)	(-23.238754325259578, -105.35467128027699, -619.4640138408304)	71.6964	-81	458	0.792048	0.77719	34.0026	43.7507	49.47726750741192	45.69463863518345	51.0	58.86425061104575	30637.125	34.6527	0.6475752014414391
27	A922.nrrd	v3.0	1.18.2	1.2.4	1.0.0	3.7.3	{'minimumROIDimensions': 2, 'minimumROISize': None, 'normalize': False, 'normalizeScale': 1, 'removeOutliers': None, 'resampledPixelSpacing': [3.0, 3.0, 3.0], 'interpolator': 3, 'preCrop': False, 'padDistance': 5, 'distances': [1], 'force2D': False, 'force2Ddimension': 0, 'resegmentRange': None, 'label': 1, 'additionalInfo': True, 'binWidth': 25.0}	{'Original': {}, 'Wavelet': {}}	344d3dad87c27f27b96a3bc7326d991fca144d8a	3D	(0.68359375, 0.68359375, 1.2)	(512, 512, 353)	-548.641	-1024	3071	206a65be6ae1c57e4b01927e6d3cdbdd2b6c891b	(0.68359375, 0.68359375, 1.2)	(512, 512, 353)	(119, 131, 85, 62, 87, 31)	41459	1	(148.60023155406546, 174.00306326732434, 101.86765237945923)	(-70.07601358608807, -173.71079659460244, -637.1588171446489)	(3.0, 3.0, 3.0)	(26, 32, 25)	38.5657	-1042	216	(3.0, 3.0, 3.0)	(26, 32, 25)	(5, 6, 6, 14, 18, 12)	823	1	(11.347509113001214, 14.927095990279465, 12.19198055893074)	(-70.45747266099636, -174.71871202916157, -637.9240583232078)	71.6999	-114	140	0.692609	0.579094	28.1336	48.5821	43.68065933568311	56.92099788303083	48.46648326421054	60.67124524847005	21755.25	33.6484	0.5272139839586062
28	A94O.nrrd	v3.0	1.18.2	1.2.4	1.0.0	3.7.3	{'minimumROIDimensions': 2, 'minimumROISize': None, 'normalize': False, 'normalizeScale': 1, 'removeOutliers': None, 'resampledPixelSpacing': [3.0, 3.0, 3.0], 'interpolator': 3, 'preCrop': False, 'padDistance': 5, 'distances': [1], 'force2D': False, 'force2Ddimension': 0, 'resegmentRange': None, 'label': 1, 'additionalInfo': True, 'binWidth': 25.0}	{'Original': {}, 'Wavelet': {}}	02d7c3cd67776d43f2826b4a60d3e5b53bfeed8c	3D	(0.791016, 0.791016, 2.5)	(512, 512, 111)	-1091.99	-3024	1363	49d6a9d695df250a2abbce75dd52ce8f8735cbf7	(0.791016, 0.791016, 2.5)	(512, 512, 111)	(168, 134, 53, 102, 89, 21)	49189	1	(214.8680192726016, 176.66083880542396, 62.2566020858322)	(-32.53595886706381, -62.7584499314888, -152.60849478541968)	(3.0, 3.0, 3.0)	(39, 35, 30)	-25.6366	-1020	268	(3.0, 3.0, 3.0)	(39, 35, 30)	(5, 5, 6, 27, 24, 18)	2811	1	(17.228744219139095, 16.169690501600854, 13.894699395233014)	(-32.70927534258276, -62.88643649519748, -152.31590181430113)	79.5902	-409	154	0.678452	0.643625	47.1991	73.3331	81.2219182240853	67.4166151627327	79.25906888173743	86.16843969807043	74992.5	49.753	0.4926711287980809
29	A94P.nrrd	v3.0	1.18.2	1.2.4	1.0.0	3.7.3	{'minimumROIDimensions': 2, 'minimumROISize': None, 'normalize': False, 'normalizeScale': 1, 'removeOutliers': None, 'resampledPixelSpacing': [3.0, 3.0, 3.0], 'interpolator': 3, 'preCrop': False, 'padDistance': 5, 'distances': [1], 'force2D': False, 'force2Ddimension': 0, 'resegmentRange': None, 'label': 1, 'additionalInfo': True, 'binWidth': 25.0}	{'Original': {}, 'Wavelet': {}}	1129b9b995e2447fb66852e2e038ff3d86a66d33	3D	(0.857422, 0.857422, 2.5)	(512, 512, 199)	-1027.46	-3024	3071	4e6102b5702b825a3f165f4465200acfe96fcf07	(0.857422, 0.857422, 2.5)	(512, 512, 199)	(202, 170, 135, 70, 58, 14)	13018	2	(236.8833154094331, 199.92502688585037, 140.49485328007376)	(-16.39103393501304, -63.5798835974804, -143.76286679981553)	(3.0, 3.0, 3.0)	(32, 29, 23)	38.3869	-960	383	(3.0, 3.0, 3.0)	(32, 29, 23)	(6, 6, 5, 19, 16, 12)	899	2	(15.098998887652948, 13.89655172413793, 9.668520578420468)	(-17.131714337041174, -63.23905582758623, -144.74443826473853)	96.5395	-104	279	0.446964	0.365371	26.5932	72.7839	48.46648326421054	49.92995093127971	64.89992295835181	70.61161377563892	23572.125	32.5318	0.5430828671426574
30	A94R.nrrd	v3.0	1.18.2	1.2.4	1.0.0	3.7.3	{'minimumROIDimensions': 2, 'minimumROISize': None, 'normalize': False, 'normalizeScale': 1, 'removeOutliers': None, 'resampledPixelSpacing': [3.0, 3.0, 3.0], 'interpolator': 3, 'preCrop': False, 'padDistance': 5, 'distances': [1], 'force2D': False, 'force2Ddimension': 0, 'resegmentRange': None, 'label': 1, 'additionalInfo': True, 'binWidth': 25.0}	{'Original': {}, 'Wavelet': {}}	92b29530105035be7f7f5784fa5deab52dd8c0cc	3D	(0.9003910000000002, 0.9003910000000002, 2.500000000000001)	(512, 512, 263)	-1119.48	-3024	3071	c793adea3e02dbc2776dd90b85a1db669ad803cc	(0.9003910000000002, 0.9003910000000002, 2.500000000000001)	(512, 512, 263)	(159, 227, 145, 50, 73, 15)	13882	1	(178.7780579167267, 259.18354703933153, 151.5544590116698)	(-67.12984565430051, 2.866533102290788, -272.6138524708253)	(3.0, 3.0, 3.0)	(27, 34, 24)	1.46137	-1012	661	(3.0, 3.0, 3.0)	(27, 34, 24)	(6, 6, 6, 14, 22, 12)	967	1	(11.284384694932783, 15.415718717683557, 11.463288521199587)	(-67.1970414152017, 2.796960653050661, -271.86013443640115)	71.212	-55	126	0.736717	0.534786	26.5184	49.5869	42.95346318982906	60.29925372672534	64.76109943476871	67.74953874381728	25700.625	36.5315	0.5606692317783887
31	A94T.nrrd	v3.0	1.18.2	1.2.4	1.0.0	3.7.3	{'minimumROIDimensions': 2, 'minimumROISize': None, 'normalize': False, 'normalizeScale': 1, 'removeOutliers': None, 'resampledPixelSpacing': [3.0, 3.0, 3.0], 'interpolator': 3, 'preCrop': False, 'padDistance': 5, 'distances': [1], 'force2D': False, 'force2Ddimension': 0, 'resegmentRange': None, 'label': 1, 'additionalInfo': True, 'binWidth': 25.0}	{'Original': {}, 'Wavelet': {}}	eeeaca2d34a4fd8bb49f9ffb7e8d5d46365072b4	3D	(0.89453125, 0.89453125, 1.2)	(512, 512, 530)	-700.501	-1024	2726	994145a4653b74ef4f2d76481d6d03c9f89b24c5	(0.89453125, 0.89453125, 1.2)	(512, 512, 530)	(292, 251, 310, 79, 81, 57)	125400	1	(331.92350877192985, 293.2123524720893, 335.7212679425837)	(59.36321683114036, -126.26512220270126, -1091.9344784688994)	(3.0, 3.0, 3.0)	(36, 36, 35)	-15.4784	-1027	1120	(3.0, 3.0, 3.0)	(36, 36, 35)	(6, 7, 6, 23, 23, 23)	4424	1	(17.691681735985533, 18.102396021699818, 16.0246383363472)	(59.57504520795663, -126.1928119349004, -1091.8260849909584)	70.4383	-132	235	0.877219	0.603273	44.2821	73.4032	80.77747210701756	83.40863264674707	71.11961754677819	91.29074432821763	118576.125	64.3906	0.6009511857560739
32	A94U.nrrd	v3.0	1.18.2	1.2.4	1.0.0	3.7.3	{'minimumROIDimensions': 2, 'minimumROISize': None, 'normalize': False, 'normalizeScale': 1, 'removeOutliers': None, 'resampledPixelSpacing': [3.0, 3.0, 3.0], 'interpolator': 3, 'preCrop': False, 'padDistance': 5, 'distances': [1], 'force2D': False, 'force2Ddimension': 0, 'resegmentRange': None, 'label': 1, 'additionalInfo': True, 'binWidth': 25.0}	{'Original': {}, 'Wavelet': {}}	5f12dcc59fcbc899e4aac0240c79e2d28c44f2b3	3D	(0.949219, 0.949219, 2.500000000000001)	(512, 512, 227)	-1181.28	-3024	1849	8cf7b84a5d9a4f2ce617113691b5e535b05cd1f4	(0.949219, 0.949219, 2.500000000000001)	(512, 512, 227)	(185, 158, 160, 58, 65, 15)	18063	1	(209.50578530698112, 191.1740574655373, 167.41521341969772)	(-62.63312797669266, -74.13395234662008, -98.21196645075565)	(3.0, 3.0, 3.0)	(30, 33, 25)	-37.2904	-1040	211	(3.0, 3.0, 3.0)	(30, 33, 25)	(6, 6, 6, 18, 21, 13)	1534	1	(12.782268578878748, 16.352672750977835, 12.39960886571056)	(-63.127803763363744, -73.51659124706642, -98.30117340286844)	91.8996	-181	173	0.893674	0.767626	37.5741	48.9484	54.3323108288245	63.63961030678928	60.37383539249432	65.3834841531101	40920.75	43.7439	0.5606225278175446
33	AA64.nrrd	v3.0	1.18.2	1.2.4	1.0.0	3.7.3	{'minimumROIDimensions': 2, 'minimumROISize': None, 'normalize': False, 'normalizeScale': 1, 'removeOutliers': None, 'resampledPixelSpacing': [3.0, 3.0, 3.0], 'interpolator': 3, 'preCrop': False, 'padDistance': 5, 'distances': [1], 'force2D': False, 'force2Ddimension': 0, 'resegmentRange': None, 'label': 1, 'additionalInfo': True, 'binWidth': 25.0}	{'Original': {}, 'Wavelet': {}}	ba975a0ac30c1c5a5eb4ac9a739d68fafab4c6bd	3D	(0.8437499999999999, 0.8437499999999999, 1.2499999999999998)	(512, 512, 219)	-1121.67	-3024	1478	c91205954b9193972b68e4f097bc9e86c7eaac63	(0.8437499999999999, 0.8437499999999999, 1.2499999999999998)	(512, 512, 219)	(270, 245, 134, 73, 69, 29)	37157	1	(313.4397287186802, 277.60088274080255, 150.17016981995317)	(50.26477110638646, 18.225744812552136, -61.53728772505863)	(3.0, 3.0, 3.0)	(33, 32, 24)	-99.7192	-969	956	(3.0, 3.0, 3.0)	(33, 32, 24)	(6, 6, 6, 20, 19, 12)	1230	1	(17.73170731707317, 14.739024390243902, 12.351219512195122)	(50.073246951219545, 18.295198170731766, -61.32134146341469)	67.6423	-92	147	0.919998	0.450434	24.4537	54.2893	57.9396237474839	63.071388124885914	60.74537019394976	70.9929573971954	32580.0	49.946	0.5613652656265368
34	AA68.nrrd	v3.0	1.18.2	1.2.4	1.0.0	3.7.3	{'minimumROIDimensions': 2, 'minimumROISize': None, 'normalize': False, 'normalizeScale': 1, 'removeOutliers': None, 'resampledPixelSpacing': [3.0, 3.0, 3.0], 'interpolator': 3, 'preCrop': False, 'padDistance': 5, 'distances': [1], 'force2D': False, 'force2Ddimension': 0, 'resegmentRange': None, 'label': 1, 'additionalInfo': True, 'binWidth': 25.0}	{'Original': {}, 'Wavelet': {}}	d9548e1992a10f1c70daf05a25e361e0fa71481e	3D	(0.7382810000000001, 0.7382810000000001, 2.5)	(512, 512, 169)	-1157.74	-3024	3071	bddd2e49398f4371249d863f12b5711f21bf6af6	(0.7382810000000001, 0.7382810000000001, 2.5)	(512, 512, 169)	(286, 205, 59, 43, 74, 18)	19036	1	(307.1612733767598, 243.775057785249, 67.5743853750788)	(45.871332069867606, 9.574493436751396, -220.81403656230304)	(3.0, 3.0, 3.0)	(22, 30, 27)	-44.5579	-1060	435	(3.0, 3.0, 3.0)	(22, 30, 27)	(5, 5, 6, 11, 18, 15)	927	1	(10.277238403451996, 14.491909385113269, 13.103559870550162)	(46.062574710355996, 9.206587655339789, -221.18932038834959)	100.586	-5	268	0.925561	0.51519	24.104	46.7866	47.43416490252569	56.36488268416781	51.78802950489621	56.68333088307355	24717.375	43.3038	0.5974565326643512
35	AA69.nrrd	v3.0	1.18.2	1.2.4	1.0.0	3.7.3	{'minimumROIDimensions': 2, 'minimumROISize': None, 'normalize': False, 'normalizeScale': 1, 'removeOutliers': None, 'resampledPixelSpacing': [3.0, 3.0, 3.0], 'interpolator': 3, 'preCrop': False, 'padDistance': 5, 'distances': [1], 'force2D': False, 'force2Ddimension': 0, 'resegmentRange': None, 'label': 1, 'additionalInfo': True, 'binWidth': 25.0}	{'Original': {}, 'Wavelet': {}}	0751bb0e24c07d78a1947c45d8753b4143a8ee3c	3D	(0.8124999999999998, 0.8124999999999998, 2.4999999999999996)	(512, 512, 187)	-1078.61	-3024	3071	ff9916f7bdcd92620a82128f9a56b99dd91cc84e	(0.8124999999999998, 0.8124999999999998, 2.4999999999999996)	(512, 512, 187)	(261, 120, 49, 86, 121, 31)	55177	1	(301.205466045635, 182.73936604019792, 66.41515486525182)	(36.729441162078416, -59.524265092339164, -281.71211283687046)	(3.0, 3.0, 3.0)	(35, 45, 38)	-5.55044	-1047	983	(3.0, 3.0, 3.0)	(35, 45, 38)	(6, 5, 6, 23, 33, 26)	3325	1	(16.302556390977443, 22.141353383458647, 20.274887218045112)	(37.00141917293239, -59.48218984962401, -281.6753383458646)	80.3053	-227	244	0.690388	0.520625	47.1304	90.5266	78.5175139698144	99.72462083156798	90.79647570252934	103.4456378974	89043.75	62.4985	0.4387917508194258
36	AA6A.nrrd	v3.0	1.18.2	1.2.4	1.0.0	3.7.3	{'minimumROIDimensions': 2, 'minimumROISize': None, 'normalize': False, 'normalizeScale': 1, 'removeOutliers': None, 'resampledPixelSpacing': [3.0, 3.0, 3.0], 'interpolator': 3, 'preCrop': False, 'padDistance': 5, 'distances': [1], 'force2D': False, 'force2Ddimension': 0, 'resegmentRange': None, 'label': 1, 'additionalInfo': True, 'binWidth': 25.0}	{'Original': {}, 'Wavelet': {}}	7e0518096db87c5be707a720850bf3d0f5480cb2	3D	(0.820312, 0.820312, 2.5)	(512, 512, 196)	-1048.47	-3024	3071	ddd2c768bf5995dd7e926aba30ac74c0bde63cb0	(0.820312, 0.820312, 2.5)	(512, 512, 196)	(261, 205, 80, 49, 56, 12)	7318	1	(282.44028423066413, 229.92989887947527, 86.4416507242416)	(38.48915443782457, -38.185744790379886, -247.14587318939607)	(3.0, 3.0, 3.0)	(25, 28, 22)	-25.9001	-964	317	(3.0, 3.0, 3.0)	(25, 28, 22)	(6, 6, 6, 13, 14, 10)	459	1	(11.172113289760349, 12.24400871459695, 11.183006535947712)	(39.40618386928103, -38.978129856209165, -246.4509803921569)	90.963	-71	280	0.685096	0.436533	20.0293	45.8827	40.36087214122113	42.1070065428546	45.0	47.52893855326458	12002.625	31.4341	0.564570711164749
37	AA6B.nrrd	v3.0	1.18.2	1.2.4	1.0.0	3.7.3	{'minimumROIDimensions': 2, 'minimumROISize': None, 'normalize': False, 'normalizeScale': 1, 'removeOutliers': None, 'resampledPixelSpacing': [3.0, 3.0, 3.0], 'interpolator': 3, 'preCrop': False, 'padDistance': 5, 'distances': [1], 'force2D': False, 'force2Ddimension': 0, 'resegmentRange': None, 'label': 1, 'additionalInfo': True, 'binWidth': 25.0}	{'Original': {}, 'Wavelet': {}}	32080950eede3658ad339275111eeafbeb3e7db5	3D	(0.810547, 0.810547, 2.5)	(512, 512, 296)	-1086.92	-3024	2243	2d31f33dbf7e45912985b2731dd567ac9d2db653	(0.810547, 0.810547, 2.5)	(512, 512, 296)	(285, 223, 177, 56, 73, 16)	18057	1	(312.1226671097081, 256.31422716951874, 184.74392202469957)	(45.49009145777262, 0.25472788957199555, -282.39019493825106)	(3.0, 3.0, 3.0)	(27, 31, 25)	-85.7909	-1027	580	(3.0, 3.0, 3.0)	(27, 31, 25)	(6, 5, 5, 15, 20, 14)	1092	1	(12.921245421245422, 13.823260073260073, 11.747252747252746)	(45.3584627637363, 0.06450671978031153, -282.75824175824175)	63.0632	-244	135	0.743622	0.632553	34.202	54.0697	47.43416490252569	60.07495318350236	59.09314681077663	61.40846847137616	28811.25	40.2074	0.4563664652388155
38	AA6D.nrrd	v3.0	1.18.2	1.2.4	1.0.0	3.7.3	{'minimumROIDimensions': 2, 'minimumROISize': None, 'normalize': False, 'normalizeScale': 1, 'removeOutliers': None, 'resampledPixelSpacing': [3.0, 3.0, 3.0], 'interpolator': 3, 'preCrop': False, 'padDistance': 5, 'distances': [1], 'force2D': False, 'force2Ddimension': 0, 'resegmentRange': None, 'label': 1, 'additionalInfo': True, 'binWidth': 25.0}	{'Original': {}, 'Wavelet': {}}	eebdcfd4a626865c39b5bcb2cba90c6c96b2a3fc	3D	(0.9453119999999999, 0.9453119999999999, 2.4999999999999996)	(512, 512, 193)	-1143.19	-3024	3071	8b6df9e2bdb4913c2e0d9198f2c8bf7688eb9ea9	(0.9453119999999999, 0.9453119999999999, 2.4999999999999996)	(512, 512, 193)	(277, 214, 93, 47, 58, 9)	8212	1	(302.2580370189966, 244.9237700925475, 97.12798343886995)	(50.22814949050172, -10.470621046273692, -197.93004140282505)	(3.0, 3.0, 3.0)	(26, 30, 19)	50.4908	-907	180	(3.0, 3.0, 3.0)	(26, 30, 19)	(5, 5, 5, 15, 19, 8)	751	1	(12.92676431424767, 15.030625832223702, 8.632490013315579)	(50.30763694274304, -9.880778503328841, -198.60252996005315)	67.2077	-291	134	0.539742	0.46156	24.758	53.6399	44.294469180700204	53.16013544000805	52.392747589718944	64.83054835492293	19668.375	28.9517	0.602368359875819
39	AA6F.nrrd	v3.0	1.18.2	1.2.4	1.0.0	3.7.3	{'minimumROIDimensions': 2, 'minimumROISize': None, 'normalize': False, 'normalizeScale': 1, 'removeOutliers': None, 'resampledPixelSpacing': [3.0, 3.0, 3.0], 'interpolator': 3, 'preCrop': False, 'padDistance': 5, 'distances': [1], 'force2D': False, 'force2Ddimension': 0, 'resegmentRange': None, 'label': 1, 'additionalInfo': True, 'binWidth': 25.0}	{'Original': {}, 'Wavelet': {}}	979d8a67e6c53fa84c3bb99125fff2dcfc36a6ee	3D	(0.6738281250000001, 0.6738281250000001, 1.2)	(512, 512, 523)	-615.277	-1024	3071	a70e5ad65206891fb2dfdb6c9ba5d0c569c36037	(0.6738281250000001, 0.6738281250000001, 1.2)	(512, 512, 523)	(297, 172, 280, 56, 57, 15)	14755	1	(327.70159268044733, 197.27929515418504, 286.52456794307017)	(55.651463817879545, -165.2307483824339, -576.0705184683159)	(3.0, 3.0, 3.0)	(25, 25, 18)	-150.862	-1050	334	(3.0, 3.0, 3.0)	(25, 25, 18)	(6, 6, 6, 12, 12, 6)	292	1	(12.085616438356164, 10.931506849315069, 8.356164383561644)	(55.256849315068465, -165.2054794520548, -575.931506849315)	96.9178	-120	241	0.66872	0.384852	14.5479	37.8012	35.11409973215888	37.107950630558946	40.24922359499622	40.69397989875161	7584.75	25.2784	0.6656603667965643
40	AA6G.nrrd	v3.0	1.18.2	1.2.4	1.0.0	3.7.3	{'minimumROIDimensions': 2, 'minimumROISize': None, 'normalize': False, 'normalizeScale': 1, 'removeOutliers': None, 'resampledPixelSpacing': [3.0, 3.0, 3.0], 'interpolator': 3, 'preCrop': False, 'padDistance': 5, 'distances': [1], 'force2D': False, 'force2Ddimension': 0, 'resegmentRange': None, 'label': 1, 'additionalInfo': True, 'binWidth': 25.0}	{'Original': {}, 'Wavelet': {}}	c73221fc34637fc6bc9d0ca31d357cdb91a437ee	3D	(0.892578, 0.892578, 2.499999999999999)	(512, 512, 172)	-1037.58	-3024	1964	2632a10f1958d00668923ff5a96eb933cf9feb47	(0.892578, 0.892578, 2.499999999999999)	(512, 512, 111)	(233, 214, 64, 20, 17, 7)	923	1	(243.47128927410617, 221.30552546045504, 67.61646803900325)	(-11.182883562296837, -30.967556695557874, -259.95882990249174)	(3.0, 3.0, 3.0)	(18, 17, 18)	56.8261	-147	216	(3.0, 3.0, 3.0)	(18, 17, 18)	(5, 6, 6, 6, 4, 6)	73	1	(8.013698630136986, 7.410958904109589, 9.027397260273972)	(-11.405193109589021, -31.213412287671154, -260.6678082191779)	95.0411	-43	190	0.714078	0.569366	11.58	20.3384	20.12461179749811	20.12461179749811	18.24828759089466	21.213203435596427	1812.375	14.5232	0.7693028226210972
41	AA6I.nrrd	v3.0	1.18.2	1.2.4	1.0.0	3.7.3	{'minimumROIDimensions': 2, 'minimumROISize': None, 'normalize': False, 'normalizeScale': 1, 'removeOutliers': None, 'resampledPixelSpacing': [3.0, 3.0, 3.0], 'interpolator': 3, 'preCrop': False, 'padDistance': 5, 'distances': [1], 'force2D': False, 'force2Ddimension': 0, 'resegmentRange': None, 'label': 1, 'additionalInfo': True, 'binWidth': 25.0}	{'Original': {}, 'Wavelet': {}}	a2327c5323d470aca1efcbe3610b83007f08c1a1	3D	(0.8046879999999997, 0.8046879999999997, 2.4999999999999996)	(512, 512, 181)	-1054.14	-3024	3071	70131ac2279293444c3947ef8e0046d08ea73e4d	(0.8046879999999997, 0.8046879999999997, 2.4999999999999996)	(512, 512, 181)	(226, 193, 75, 77, 93, 28)	49166	1	(257.28546149778305, 241.11926941382256, 89.09528942765326)	(26.534523441728027, -11.974217333929943, -233.01177643086683)	(3.0, 3.0, 3.0)	(33, 37, 35)	2.12205	-1009	1009	(3.0, 3.0, 3.0)	(33, 37, 35)	(6, 7, 5, 20, 24, 24)	2918	1	(13.570253598355038, 18.442426319396848, 17.087388622344072)	(26.30841679506517, -11.575065041809424, -233.23783413296772)	77.4078	-169	258	0.589457	0.472725	37.4583	79.2393	80.77747210701756	87.6184911990614	63.071388124885914	92.22255689363638	78066.0	46.7081	0.5523968719493811
42	AA6J.nrrd	v3.0	1.18.2	1.2.4	1.0.0	3.7.3	{'minimumROIDimensions': 2, 'minimumROISize': None, 'normalize': False, 'normalizeScale': 1, 'removeOutliers': None, 'resampledPixelSpacing': [3.0, 3.0, 3.0], 'interpolator': 3, 'preCrop': False, 'padDistance': 5, 'distances': [1], 'force2D': False, 'force2Ddimension': 0, 'resegmentRange': None, 'label': 1, 'additionalInfo': True, 'binWidth': 25.0}	{'Original': {}, 'Wavelet': {}}	0ab5f6ff7151574ab29e5ea5ab28db70e955007a	3D	(0.7890620000000002, 0.7890620000000002, 1.25)	(512, 512, 190)	-1073.29	-3024	3071	2215f8a819e45f4c8e71628ac33570735ac06f82	(0.7890620000000002, 0.7890620000000002, 1.25)	(512, 512, 190)	(294, 190, 93, 40, 65, 36)	24514	1	(315.1118544505181, 222.85155421391858, 110.55225585379783)	(53.342790096434726, -35.95630692885695, -18.559680182752743)	(3.0, 3.0, 3.0)	(22, 29, 27)	37.5747	-875	793	(3.0, 3.0, 3.0)	(22, 29, 27)	(6, 6, 6, 10, 17, 15)	706	1	(10.505665722379604, 14.160056657223796, 12.927762039660056)	(53.3224661671388, -36.214361028328625, -18.091713881019857)	97.7975	-66	201	0.882828	0.37629	19.402	51.5613	51.0	51.088159097779204	49.47726750741192	53.91660226683428	18628.875	45.5197	0.5312103698059929
43	AA6K.nrrd	v3.0	1.18.2	1.2.4	1.0.0	3.7.3	{'minimumROIDimensions': 2, 'minimumROISize': None, 'normalize': False, 'normalizeScale': 1, 'removeOutliers': None, 'resampledPixelSpacing': [3.0, 3.0, 3.0], 'interpolator': 3, 'preCrop': False, 'padDistance': 5, 'distances': [1], 'force2D': False, 'force2Ddimension': 0, 'resegmentRange': None, 'label': 1, 'additionalInfo': True, 'binWidth': 25.0}	{'Original': {}, 'Wavelet': {}}	144314ad22c8a10447053220bef73f3d4dad75c9	3D	(0.7246089999999998, 0.7246089999999998, 2.5)	(512, 512, 179)	-1053.21	-3024	3071	971869f2b7adf6a28219da8e03f1472c4e3a292a	(0.7246089999999998, 0.7246089999999998, 2.5)	(512, 512, 179)	(248, 185, 65, 73, 88, 16)	23529	1	(290.8665901653279, 236.28517999064982, 73.59896298185218)	(47.86454903310806, 22.014367987844764, -248.2525925453696)	(3.0, 3.0, 3.0)	(30, 33, 26)	-30.4915	-1017	1185	(3.0, 3.0, 3.0)	(30, 33, 26)	(6, 6, 6, 18, 21, 13)	1062	1	(16.03954802259887, 17.880414312617702, 12.874764595103578)	(48.356339567796624, 22.578938437853132, -249.37570621468933)	86.3804	-89	210	0.756933	0.556263	30.9738	55.682	60.0	63.071388124885914	58.9406481131655	69.06518659932803	28009.125	42.1475	0.5133780976643696
[truncated: 840 more columns]
